# Supplementary material for: Methods for medical device and equipment procurement and prioritization within low- and middle-income countries: findings of a systematic literature review
Source: Global Health. 2017 Aug 18;13:59. doi: 10.1186/s12992-017-0280-2 (PMC5563028; doi:10.1186/s12992-017-0280-2)
Supplement: Supplementary file 4 — Appendix 4: Data extraction sheet. (XLSX 85 kb) [file 12992_2017_280_MOESM4_ESM.xlsx]

## Sheet: Appendix - Extraction sheet
Reference	Year	Identifier	Reference	Document type	Country	Prioritization		Device management	Financing and budget impact	Health technology assessment			Role of health care providers				Guidelines	Health needs assessment		Commissioning strategies	Health care facilities				Expert input	Device standards or specifications	Costs		Vertical program implementation/campaign			Procurement evaluation				Medical device and equipment specific information
	Year of publication	First author, year of publication	Full reference for document	Document type: article, article/recommendation, bulletin, conference presentation summary, guideline, recommendation, manual, policy document, presentation, procurement notice	Countries mentioned in documents	Is prioritization of medical device purchasing or selection explicit?	What type of prioritization method is mentioned? -1 for unclear, 0 for no method, 1-5 correspond to prioritization patterns 1 = start with clinical area/health problem/HNA to determine priorities for investment, 2 = select and prioritize equipment according to health impact and economic feasibility, 3 = prioritize equipment which fits in with national health system plans for service delivery, 4= …	Is it clear who/what institutions hold the responsibility for medical device management? (If yes, note institution)	Are budget impact (national/local/by facility level) or national health care/service funding policies mentioned and if so is any relation to procurement or prioritzation made explicit?	Is HTA mentioned?	If yes, is it clear how the HTA evidence is integrated into the prioritisation and procurement decisions? Describe the mechanism.	Is it clear who is responsible for HTA appraisal and for issuing recommendations? Who has access to the HTA evidence? How is this disseminated?	Are direct care providers mentioned?	If yes, is it clear what their influence on purchasing/prioritisation is? (e.g. do they directly commission, do they prefer certain suppliers?) Answers: staff coverage relates to numbers of staff and levels, training to limiting procurement to equipment staff are trained to use or to equipment procured with training, needs analysis and rest explanatory	Are any issues regarding staff training and ability to deliver services mentioned? (e.g. staff may not be trained to use a particular device)	Is it clear how staff is involved in the maintenance of medical devices? (maintain = minimal and basic/preventive/storage/classification into usable or not, corrective noted, disposal noted)	Are care pathways or clinical guidelines mentioned?	Is health needs assessment mentioned? If yes, what are the health priorities of the population in question and how were they derived in the HNA process?	Is it clear how the HNA informed procurement decisions?	Are commissioning strategies for health services and equipment mentioned? If so, note strategy	Are health care facilities (hospitals, health centres, mobile units) mentioned? If so, which	If yes, is it clear which medical devices are a priority for each facility or facility level? TBD: to be decided by facilities or recommended as to be determined, others explanatory - yes= document containslists/clearly indicated a preference	If yes, are ambient conditions of the facility necessary for device performance mentioned? (e.g. running water, electricity availability)	If yes, and if a device list is present, is it clear if device purchasing was restricted to a particular class of devices: e.g. consumables that do not require electricity, mobile devices that need little maintenance etc.	Does the record mention expert advice on the device procurement/prioritisation? If so, note expert input mentioned.	Are particular standards (or specifications) regarding devices mentioned? Mentions of standardization regarding devices could include naming specific brands, product specifications, specific suppliers, specific regulatory nomenclatures	Are any costs mentioned in the record?	Type of costs mentioned in the document (General - cost containment, efficiency, costs on the full system, CE = cost effectiveness, R&D = research and development)	Are execution strategies mentioned in regard to particular health campaigns? (either of national or international importance)	If yes, who/what institution advises on device procurement and prioritisation?	Is it clear what the recommendations regarding device procurement are? Note down recommendations.	Is evidence of evaluation strategies regarding procurement lists, guides, methods, present?	What evaluation strategies are mentioned?	Who undertakes said evaluations?	Is it clear what evidence is being used to inform evaluations?	What are the main categories of equipment included in the record? A) Renewable supplies B) Surgical supplies C) Condition specific D) Record categories mentioned	How detailed is the equipment specification?	Are any national/regional device coverage targets set? (i.e. how many devices/institution/region)	Is any cost data present and if so, note down what cost data is available.	Is any information on installation available and if so note down what recommendations are given.	Is any information on maintenance available and if so note down what recommendations are given.	Is any information on ambient conditions supplied, and if so, note what said conditions are.	Is any recommendation regarding device disposal given and if so note what said recommendation is.	Does the record outline any strategies for training people in medical device purchasing or management?
SR 1	2005	Republique du Benin, 2005	Republique du Benin. (2005). Fourniture, l’installation et la mise en service d’équipements médico-techniques essentiels pour 72 maternités au profit des cinq zones sanitaires d’intervention du Projet d’Appui au Développement du Système de Santé (PADS).	Procurement Notice		N/A	-1	Ministry	No	N/A	No	No	No	No	No	No	No	No	Direct and funding	Yes	No	No	No	No	No	Yes	Yes	Bid	No	No	No	No	No	No	No	General hospital equipment (separated into different bids)	Not detailed, no brand	No	No	No	No	No	No	No
SR 2	2012	Southern African Development Community, 2012	Southern African Development Community. (2012). Supply and installation of laboratory and ICT equipment for Zimbabwe Laboratories (ZINQAP & NMRL).	Procurement Notice		N/A	-1	International	No	N/A	No	No	No	No	No	No	No	No	Direct and funding	Yes	National	No	No	No	No	Yes	Yes	Bid	No	No	No	No	No	No	No	Lab equipment/Lab consumables/Genrators/ICT equip/medical refrigerators/Lab analyzers/Resource Books	Not detailed, no brand	No	No	No	No	No	No	No
SR 3	2011	Gouvernement Cellule de Gestion du PNDS - Ministere de la Sante da Guine-Bissau, 2011	Gouvernement Cellule de Gestion du PNDS - Ministere de la Sante da Guine-Bissau. (2011). Fourniture des Equipements, mobiliers et Matériels Médicaux y compris l’installation pour l’HNSM.	Article		N/A	-1	Ministry	No	N/A	No	No	No	No	No	No	No	No	Yes	Yes	National	No	No	No	No	Yes	Yes	Bid	No	No	No	No	No	No	No	General hospital equipment (separated into different bids)	Not detailed, no brand	No	No	No	No	No	No	No
SR 4	2005	Republique du Benin, 2005	Republique du Benin. (2005). PADS: Fourniture installation et mise en service d’un ensemble de generateurs d'oxygene medical type PSA, installation des reseaux de distribution des fluides medicaux, pour les hopitaux de Djidja, Cove, Djugou et extension du Chd du Borgou a Parakou.	Procurement Notice		N/A	-1	Ministry	No	N/A	No	No	No	No	No	No	No	No	Yes	Yes	No	No	No	No	No	Yes	Yes	Bid	No	No	No	No	No	No	No	General hospital equipment (separated into different bids)	Not detailed, no brand	No	No	No	No	No	No	No
SR 5	2011	Ministry of Health and Social Welfare in the Kingdom of Lesotho, 2011	Ministry of Health and Social Welfare in the Kingdom of Lesotho. Invitation for Bids (2011).	Procurement Notice		N/A	-1	Ministry	No	N/A	No	No	No	No	No	No	No	No	Yes	Yes	National	No	No	No	No	Yes	Yes	Bid	No	No	No	No	No	No	No	Lab equipment (medical microbiology, cellular pathology, haematology and blood transfusion laboratory, chemistry, clinical chemistry, applied sciences and research and pharmacy)	Not detailed, no brand	No	No	No	No	No	No	No
SR 6	2009	Republique democratique du Congo, 2009	Republique democratique du Congo. (2009). Avis d’Appel d’Offres International, 2.	Procurement Notice		N/A	-1	None	No	N/A	No	No	No	No	No	No	No	No	Yes	Yes	N/A	No	No	No	No	Yes	Yes	Bid	No	No	No	No	No	No	No	Lab equipment/Rapid Tests	Not detailed, no brand	No	No	No	No	No	No	No
SR 7	2009	Kingdom of Lesotho, 2009	Kingdom of Lesotho. (2009). Procurement Notice: Support to the Health Sector Reforms Program - Health VI.	Procurement Notice		N/A	-1	Ministry	No	N/A	No	No	No	No	No	No	No	No	Yes	Yes	National	No	No	No	No	Yes	Yes	Bid	No	No	No	No	No	No	No	Lab equipment (medical microbiology, cellular pathology, haematology and blood transfusion laboratory, chemistry, clinical chemistry, applied sciences and research and pharmacy)	Not detailed, no brand	No	No	No	No	No	No	No
SR 8	2010	Ministry of Health and Social Welfare in the United Republic of Tanzania, 2010	Ministry of Health and Social Welfare in the United Republic of Tanzania. (2010). Invitation for bids: The supply and installation of equipment and instruments for health facilities in Musoma Municipal and Musoma Rural District: Mara Region.	Procurement Notice		N/A	-1	Ministry	No	N/A	No	No	No	No	No	No	No	No	Yes	Yes	N/A	No	No	No	No	Yes	Yes	Bid	No	No	No	No	No	No	No	General hospital equipment	Not detailed, no brand	No	No	No	No	No	No	No
SR 9	2009	Ministry of Health Uganda, 2009	Ministry of Health The Republic of Uganda. (2008). Supply of Medical Equipment and Furniture: Ministry of Health Uganda.	Procurement Notice		N/A	-1	Ministry	No	N/A	No	No	No	No	No	No	No	No	Yes	Yes	N/A	No	No	No	No	Yes	Yes	Bid	No	No	No	No	No	No	No	General hospital equipment (Theatre equip/Medical equip/Theatre lighting)	Not detailed, no brand	No	No	No	No	No	No	No
SR 10	2008	Republique du Mali, 2008	Republique du Mali. (2008). Acquisition de medicaments, d’equipements, de reactifs, et de consommables biomedicaux.	Procurement Notice		N/A	-1	None	No	N/A	No	No	No	No	No	No	No	No	Yes	Yes	N/A	No	No	No	No	Yes	Yes	Bid	No	No	No	No	No	No	No	General hospital equipment	Not detailed, no brand	No	No	No	No	No	No	No
SR 11	2008	Commission du Bassin du Lac Tchad, 2008	Commission du Bassin du Lac Tchad. (2008). Avis d’appel d’offre international.	Procurement Notice		N/A	-1	Ministry	No	N/A	No	No	No	No	No	No	No	No	Yes	Yes	N/A	No	No	No	No	Yes	Yes	Bid	No	No	No	No	No	No	No	General hospital equipment	Not detailed, no brand	No	No	No	No	No	No	No
SR 12	2006	Ministry of Health Ethiopia, 2008	Ministry of Health Ethiopia. (2008). Invitation for Bids ( IFB ) Federal Democratic Republic of Ethiopia Ministry of Health Primary Health Care Project – Purchase of Medical Equipment.	Procurement Notice		N/A	-1	Ministry	No	N/A	No	No	No	No	No	No	No	No	Yes	Yes	N/A	No	No	No	No	Yes	Yes	Bid	No	No	No	No	No	No	No	Microscopes,Centrifuges, Sterilizers, Refrigerators, lab equipment, Treatment equipment	Not detailed, no brand	No	Bid	No	No	No	No	No
SR 13	2000	AFD, 2000	African Development Fund. (2000). Project Completion Report: Hospital Infrastructure Rehabilitation and Basic Healthcare Support.	Article		N/A	-1	None	No	N/A	No	Facility	Unclear	Training	Training	No	No	No	Yes	Unclear	Hospitals	No	No	No	No	Yes	Yes	Bid	No	No	No	No	No	No	No	General Hospital Equipment (some listed)		No	No	No	No	No	No	No
SR 14	2007	COWI, 2007	COWI, Goss Gilroy Inc, & EPOS. (2007). Joint external evaluation of the health sector in tanzania: 1999-2006. Health (San Francisco).	Evaluation		N/A	0	None	No	N/A	No	No	No	No	No	No	No	No	No	No	Hospitals	No	No	No	No	Yes	Yes	Bid	No	No	No	No	No	No	No	General hospital equipment	Not detailed, no brand	No	No	No	No	No	No	No
SR 15	2010	Ribeiro, 2010	Ribeiro RA, Stella SF, Camey SA, et al. (2010) Cost-effectiveness of implantable cardioverter-defibrillators in Brazil: primary prevention analysis in the public sector. Value Health 13:160–8. doi: 10.1111/j.1524-4733.2009.00608.x	Article		N/A	-1	None	No	N/A	No	No	No	No	No	No	No	No	No	No	N/A	No	No	No	No	Yes	Yes	Cost effectiveness	No	No	No	No	No	No	No	Implantable Cardioverter-Defibrillators	Not detailed, no brand	No	CE	No	No	No	No	No
SR 16	2011	World Health Organization, 2011	World Health Organization. (2011). Visceral Leishmaniasis Rapid Diagnostic Test Performance.	Information Booklet		N/A	0	None	No	N/A	No	No	No	Training	No	No	No	No	No	No	N/A	No	No	No	No	No	No	No	No	No	No	No	No	No	No	VL Tests	Not detailed, no brand	No	No	No	No	Temperature, moisture	No	No
SR 17	2002	University of Southampton, 2002	University of Southampton, & Marie Stopes International. (2002). Barriers to Intrauterine Contraception in Nepal.	Article	Nepal	Unclear	-1	None	No	No	No		General	No	Failure: no training	No	No	No	No	No	Health post	No	No	No	No	No	No	No	No	No	No	No	No	No	No	IUD	Not detailed, no brand	No	No	No	No	No	No	No
SR 18	2004	Hussein, 2004	Hussein, J., & Fortney, J. a. (2004). Puerperal sepsis and maternal mortality: what role can new technologies play? International Journal of Gynaecology and Obstetrics: The Official Organ of the International Federation of Gynaecology and Obstetrics, 85 Suppl 1, S52–61. http://doi.org/10.1016/j.ijgo.2004.01.010	Article		Yes	1	Facility	Budget constraint	Yes	CE: device and intervention	No	General	No	Failure: no training	No	Failure: protocols but no indication of effectiveness or CE	No	No	No	General	No	Yes	Yes	No	No	Yes	Procurement, maintenance	No	No	No	No	No	No	No	Renewable sanitary consumables, incubators, relevant instrumentation	Not detailed, no brand	No	No	No	No	Yes	No	No
SR 19	2007	Thorsteinsdóttir, 2007	Thorsteinsdóttir, H., Singer, P. a., & Daar, a. S. (2007). Innovation Cultures in Developing Countries: The Case of Health Biotechnology. Comparative Technology Transfer and Society, 5(2), 178–201. http://doi.org/10.1353/ctt.2007.0028	Article		N/A	0	None	No	N/A	No	No	No	No	No	No	No	No	No	No	No	No	No	No	No	Yes	Yes	R&D	No	No	No	No	No	No	No	Different Case studies of Various biotechnologies	Not detailed, no brand	No	No	No	No	No	No	No
SR 20	2007	Nah, 2007	Nah, S., & Osifo-dawodu, E. (n.d.). Establishing Private Health Care a guide for medical entrepreneurs.	Recommendation		N/A	0	None	No	N/A	No	Yes	Unclear	Training, cost	Maintenance	No	No	Yes	Yes	Yes	No	No	No	No	No	Yes	Yes	Various	No	No	No	No	No	No	No	Equipment >$25,000	None	No	No	Yes	No	No	No	No
SR 21	2012	Hsia, 2012	Hsia, R. Y., Mbembati, N. a., MacFarlane, S., & Kruk, M. E. (2012). Access to emergency and surgical care in sub-Saharan Africa: The infrastructure gap. Health Policy and Planning, 27(3), 234–244. http://doi.org/10.1093/heapol/czr023	Article		N/A	0	None	No	N/A	No	No	No	No	No	No	No	No	No	No	No	No	No	No	No	No	No	No	No	No	No	No	No	No	No	N/A	None	No	No	Ambient	No	Yes	Yes	No
SR 22	2011	Silva, 2011	Silva HP, Viana ALD (2011) Health technology diffusion in developing countries: a case study of CT scanners in Brazil. Health Policy Plan 26:385–94. doi: 10.1093/heapol/czq076	Article		N/A	-1	Ministry	Yes	Mechanisms adopted by public health authorities as an incentive or disincentive for the adoption of health technologies in Brazi	CE	Yes	Medics	No	No	No	No	No	Yes	Yes	No	No	No	No	No	Yes	Yes	Procurement, cost per use	No	No	No	No	No	No	No	CT Scanner	Not detailed, no brand	No	Procurement, per use	No	No	No	No	No
SR 23	2012	CENTEC, 2012	CENETEC (2012) Capacidades regionales para el desarrollo de etes enfocadas en equipos medicos: Caso Mexico.	Article	Mexico	Yes	2	Facility and ministry	Budget constraint	Yes	Yes	National	General	Needs analysis	No	No	Guideline including CE	Burden of disease	Yes	National	General	No	No	No	Biomedical	No	Yes	Procurement, maintenance, operation	No	No	No	Yes	Processess: rational priority setting	National	Cost and impact, CE	NA	Not detailed, no brand	No	No	No	No	No	No	No
SR 24	2012	PAHO, 2012	Pan American Health Organization (2012) Health technology assessment and incorporation into health systems. pp 17–21	Recommendation	Brazil, Chile, Venezuela, Mexico, Uruguay	Yes	2	Facility and ministry	Budget constraint	Yes	Regulation and pre-selection	National	No	No	No	No	Guideline including E	Yes - unclear	Direct and HTA	National including HTA and standards	General	No	No	No	HTA	No	Yes	General	No	No	No	Yes	TBD	National and international	No	NA	Not detailed, no brand	No	No	No	No	No	No	No
SR 25	2005	Islamic Republic of Afghanistan Ministry of Public Health, 2005	Islamic Republic of Afghanistan Ministry of Public Health (2005) The Essential Package of Hospital Services for Afghanistan.	Guideline		Unclear	0	None	No	N/A	No	Yes	No	Staff coverage	No	No	No	No	No	No	General	Yes	No	No	No	No	No	No	No	No	No	No	No	No	No	Various Equipment (listed)	Not detailed, no brand	No	No	No	No	No	No	No
SR 26	2012	MSH, 2012	MDS 3 - Chapter 47 Laboratory services and medical supplies	Article/Recommendation		Yes	1	Facility and ministry	Budget constraint	Yes	Pre-selection	No	General	No	Training	Supplier	Guideline	Yes	Yes	National	General, laboratory	No	Yes	No	Procurement	Inter-product standardization	Yes	Procurement, maintenance, quality assurance etc, as well as relating to standardization	No	No	No	Yes	Processes and QA	Institutional	No	NA	Not detailed, no brand	No	No	No	No	No	No	To be established so staff at different facilities as well as national level are trained
SR 27	2006	Islamic Republic of Afghanistan Ministry of Public Health, 2006	Islamic Republic of Afghanistan Ministry of Public Health (2006) Hospital Standards for Accreditation for Afghanistan Section 5 : Administration and Management Maintenance of Hospital Facilities and Equipment. Hosp. Stand. Man. - Afghanistan	Policy	Afghanistan	No	0	Facility and ministry	No	No	No	No	General	No	No	Yes and disposal	No	No	No	No	General	No	Yes	No	No	No	No	No	No	No	No	Yes	Institutional situation	National	Indicators	NA	Not detailed, no brand	No	No	No	No	No	No	No
SR 28	2008	Walkowiak, 2008	Walkowiak, H., Gabra, M., Sangiwa, G., & Mukadi, Y. D. (2008). A Commodity Management Planning Guide for the Scale-Up of HIV Counseling and Testing Services.	Recommendation		N/A	0	None	No	N/A	No	No	No	No	No	No	No	No	Yes	Yes	N/A	No	No	No	No	No	No	No	No	No	No	No	No	No	No	HIV diagnostics/treatments	Not detailed, no brand	No	No	Yes	Refrigeration, electricity	No	No	No
SR 29	2010	Islamic Republic of Afghanistan Ministry of Public Health, 2010	Islamic Republic of Afghanistan Ministry of Public Health (2010) A Basic Package of Health Services for Afghanistan.	Policy	Afghanistan	Yes	3	Facility and ministry	Yes	Yes	Impact, scalability, CM	Specialist	General	No	Training	Yes and corrective by supplier	Guideline	Unclear	No	National only for basic devices	General	Yes	Yes	No	Specialist	No	Yes	General	No	No	No	No	No	No	No	All types	Not detailed, no brand	No	No	No	No	No	No	To be established so staff at different facilities as well as national level are trained
SR 30	2003	Transitional Islamic Government of Afghanistan Ministry of Health, 2003	Transitional Islamic Government of Afghanistan Ministry of Health (2003) A Basic Package of Health Services for Afghanistan.	Guideline		Yes	1	Ministry	No	N/A	No	Yes	No	Staff coverage	No	No	No	No	No	No	General	Yes	No	No	No	No	No	No	No	No	No	No	No	No	No	Various Equipment (listed)	Not detailed, no brand	No	No	No	No	No	No	No
SR 31	2012	MSH, 2012 -1	Management Sciences for Health (2012) MDS3: Managing Access to Medicines and Health Technologies. Chapter 44	Guideline		N/A	0	None	No	N/A	No	No	No	No	No	No	No	No	No	No	N/A	No	No	No	No	No	No	No	No	No	No	No	No	No	No	Not Detailed	Not detailed, no brand	No	No	No	Storage	No	No	No
SR 32	2012	MSH, 2012 -2	Management Sciences for Health (2012) MDS3: Managing Access to Medicines and Health Technologies. Chapter 42	Guideline		N/A	0	None	No	N/A	No	No	No	No	No	No	No	No	No	No	N/A	No	No	No	No	No	No	No	No	No	No	No	No	No	No	Not Detailed	Not detailed, no brand	No	No	No	Storage	No	No	No
SR 33	2011	MSH, 2011	MSH PROACT: stepping up laboratory and diagnostic response	Bulletin		N/A	0	None	No	N/A	No	No	No	No	No	No	No	No	No	No	N/A	No	No	No	No	No	No	No	No	No	No	No	No	No	No	Not Detailed	Not detailed, no brand	No	No	No	No	No	No	No
SR 34	2012	Mundy, 2012	Mundy C (2012) Effective and efficient laboratory services and management building stronger health systems. Manag Sci Heal News 1–3.	Article	Yes - list of examples	No	0	Ministry	Budget constraint	No	No	No	General	No	Training	Yes	No	Yes - national mapping	Yes	Donor	General	No	Yes	No	Donor and biomedical	No	Yes	Procurement, maintenance, operationalising, but not management	No	No	No	Yes	Health system	Specialist	Historical	NA	Not detailed, no brand	No	No	No	No	No	No	National
SR 35	2010	Keller, 2010	Keller JP, ECRI (2010) Instructions included? Mater Manag Health Care 26–29.	Recommendation		Unclear - for procurement prioritization; Record proposes prioritization of user training	4	Facility	Yes	No	No	No	General	No	Training and coverage	No	No	No	No	No	Hospitals	No	No	No	Procurement	No	Yes	Training	No	No	No	Yes	Costing and feasibility	Specialist	No	Unclear -'high risk devices' - graph in record shows different categories	Not detailed, no brand	No	No	Training	No	No	No	No
SR 36	2010	Tanyanyiwa, 2010	Tanyanyiwa DM (2010) Cost challenges for laboratory medicine automation in Africa. PanAfrican Med J 8688:1–9.	Article		No	0	None	No	No	No	No	General	No	No	No	No	No	No	No	Laboratories	Yes	Yes	No	No	Inter-product standardization	No	No	No	No	No	No	No	No	No	Diagnostics	Not detailed, no brand	No	No	Field testing	No	Yes: water, electricity, dust, vibration, personnel	No	No
SR 37	2008	Adler, 2008	Adler D, Mgalula K, Price D, Taylor O (2008) Introduction of a portable ultrasound unit into the health services of the Lugufu refugee camp, Kigoma District, Tanzania. Int J Emerg Med 1:261–6. doi: 10.1007/s12245-008-0074-7			No	0	None	No	No	No	No	General	No	Training	Yes	No	No	No	No	Hospitals	No	Yes	No	No	No	No	No	No	No	No	No	No	No	No	Portable ultrasound	Detailed, with brand	No	No	No	Minimal routine	Electricity	No	No
SR 38	2001	Aït-Khaled, 2001	Aït-Khaled N, Enarson D, Bousquet J (2001) Chronic respiratory diseases in developing countries: the burden and strategies for prevention and management. Bull World Health Organ 79:971–9.	Bulletin		No	0	None	No	No	No	No	General	No	Failure: guidelines not specific enough	No	Failure: protocols but no indication of effectiveness or CE	No	No	No	Hospitals	Failure of lists: authors think lists do not include all basic drugs/equipments needed; upgrades of both lists and inventories at district levels needed	No	No	No	No	Yes	CE (DALY), comparator cost: salary of one nurse in LMIC	No	No	No	No	No	No	No	Drugs and devices for asthma and COPD	Not detailed, no brand	No	Cost of treatment/nurse salary	No	No	No	No	No
SR 39	2007	Arevalo, 2007	Arévalo LC, Carrillo-Martínez CM (2007) Reuse and recycling practices in a Colombian hospital. AORN J 86:791–7. doi: 10.1016/j.aorn.2007.08.001	Article		No	0	Facility and specialist	Yes	No	No	No	General	Protocol and committee	No	Yes	Guideline	No	No	National disseminated to donors	Hospitals	No	No	No	Medical	Yes	Yes	Procurement, maintenance and operation	No	No	No	Yes	Processes: re-evaluation	Institutional	Unclear	B - Surgical Supplies	Not detailed, no brand	No	No	No	Guide provided	No	Guide: disposal costs factored into procurement	Facility
SR 40	2012	Bilimagga, 2012	Bilimagga R (2012) 59 How Can Brachytherapy Be More Systematically Used in Emerging Countries. Radiother Oncol 103:S23. doi: 10.1016/S0167-8140(12)72026-1	Conference presentation summary		Yes	4	None	No	No	No	No	General	No	Training and supply management	No	No	Cancer	Direct and forecasting	National, three tier	Hospitals, mobile units	Yes	No	No	No	No	Yes	Facility costs	No	No	No	No	No	No	No	C - Condition specific	Not detailed, no brand	No	Taxation, consumables costs, procurement and import, facility	No	No	No	No	No
SR 41	2008	Briggs, 2008	Briggs C, Carter J, Lee S-H, et al. (2008) ICSH Guideline for worldwide point-of-care testing in haematology with special reference to the complete blood count. Int J Lab Hematol 30:105–16. doi: 10.1111/j.1751-553X.2008.01050.x	Guideline/Article		No	0	Facility	No	No	No	No	General	No	Training and quality control	No	Guideline including devices	No	No	No	General	No	Yes	No	Specialist	Yes	Yes	Procurement, training and life-cycle	No	No	No	Yes	QA	No	Unclear	Laboratory	Not detailed, no brand	No	No	No	No	No	No	No
SR 42	2001	Chandani, 2001	Chandani Y, Breton G (2001) Contraceptive security, information flow, and local adaptations: family planning Morocco. Afr Health Sci 1:73–82.	Recommendation		No	0	Ministry	Yes	No	No	No	General	No	No	No	No	Reproduction and burden of disease	Direct and forecasting	National, informatics	General	No	No	No	No	No	Yes	Procurement and training	Yes	WHO, USAID	Yes - ensure constant supply	No	No	No	No	Condoms	Not detailed, no brand	Yes - program requires setting target	Yes	Tech support	Tech support	No	No	No
SR 43	2011	Desai, 2011	Desai D, Wu G, Zaman MH (2011) Tackling HIV through robust diagnostics in the developing world: current status and future opportunities. Lab Chip 11:194–211. doi: 10.1039/c0lc00340a	Article		Yes	4	None	No	No	No	No	General	No	No	No	Guideline	No	No	No	General	Yes	Yes	Yes	No	No	Yes	Cost per use, operation time	No	No	No	No	No	No	No	Diagnostics	Not detailed, no brand	No	Yes - cost/test and operation time	Tech support	Guide provided	Yes: Electricity	No	No
SR 44	2010	Dyer, 2010	Dyer R a, Reed AR, James MF (2010) Obstetric anaesthesia in low-resource settings. Best Pract Res Clin Obstet Gynaecol 24:401–12. doi: 10.1016/j.bpobgyn.2009.11.005	Recommendation		Yes	4	None	No	No	No	No	General	No	Training	No	Guideline including devices	Reproduction and anesthesiology	Direct	No	General	Yes	Yes	No	No	Yes	Yes	General	No	No	No	Yes	Audit	Unclear	Unclear	Anaesthetics	Detailed, no brand	No	No	Facility design	No	Yes: Facilities	Protocol to be established	No
SR 45	2010	Emmanuel, 2010	Emmanuel JC (2010) Material & equipment, procurement & maintenance: Impact on blood safety. Biologicals 38:78–80. doi: 10.1016/j.biologicals.2009.10.011	Recommendation		No	0	None	No	No	No	No	General	No	No	No	No	No	No	Failure: committees lacking knowledge of local realities and pressures: Lack of attention to local political pressures, inefficient local bureaucracies, operating conditions (electricity, water, transportation, lack of tech support), inefficient tendering processes (introducing a cap for tendering makes process inefficient)	General	No	Yes	No	Specialist	Yes	No	No	Yes	No	No	No	No	No	No	Blood supply chain, reagents, devices	Not detailed, no brand	No	No	No	No	No	No	No
SR 46	2010	Feldstein, 2010	Feldstein BYJ, Brooks E (2010) Value Analysis Models can help you improve decision-making process. Mater Manag Health Care 0–3.	Bulletin		Yes	2	None	No	No	No	No	General	No	No	No	No	No	No	Facility	General	No	Unclear	No	Specialist	No	Yes	Procurement, time, change costs	No	No	No	No	No	No	No	N/A	N/A	No	No	No	No	No	No	No
SR 47	2011	Goksel, 2011	Goksel F, Koc O, Ozgul N, et al. (2011) Radiation oncology facilities in Turkey: current status and future perspectives. Asian Pac J Cancer Prev 12:2157–62.	Article		No	0	Ministry	Budget constraint	No	No	No	Specialist (radiotherapy)	No	Training	No	Guideline	Cancer	Direct and distribution	National	General	No	No	No	Procurement	No	Yes	General	Yes	WHO, National	No	No	No	No	No	Radiotherapy	Detailed, no brand	Halfway - need projected	No	No	No	No	No	No
SR 48	2011	Hoffman, 2011	Hoffman SJ, Guindon GE, Lavis JN, et al. (2011) Assessing healthcare providers’ knowledge and practices relating to insecticide-treated nets and the prevention of malaria in Ghana, Laos, Senegal and Tanzania. Malar J 10:363. doi: 10.1186/1475-2875-10-363	Article		No	0	None	No	No	No	No	General	No	Training	No	No	No	No	No	General	No	No	No	No	Device	No	No	Yes	WHO, National	No	No	No	No	No	ITN	Detailed, no brand	No	No	No	No	No	No	No
SR 49	1991	Jamison, 1991	Jamison DT, Mosley WH (1991) Public Health Policy Forum Disease Control Priorities in Developing Countries : Health Policy Responses to Epidemiological Change. Am J Public Health 81:15–22.	Article		No	0	None	No	Yes - capacity building; measure cost-effectiveness when intervention is introduced into the system, discount benefits and count costs on full; HTA evidence from different settings judged as insufficient	No	No	General	No	No	No	No	Yes - double burden	No	No	General	No	No	No	No	No	Yes	General	No	No	No	No	No	No	No	N/A	N/A	No	No	No	No	No	No	No
SR 50	1993	Johnson, 1993	Johnson BR, Benson J, Bradley J, Rábago Ordoñez a (1993) Costs and resource utilization for the treatment of incomplete abortion in Kenya and Mexico. Soc Sci Med 36:1443–53.	Article		Yes	2	None	No	No - but conducted	Yes	No	General	No	Training	Yes	Guideline	No	No	No	Hospitals	No	Yes	No	No	No	Yes	Procurement, time, change costs	No	No	No	No	No	No	No	N/A	N/A	No	No	No	No	No	No	No
SR 51	2011	La Vincente, 2011	La Vincente SF, Peel D, Carai S, et al. (2011) The functioning of oxygen concentrators in resource-limited settings: a situation assessment in two countries. Int J Tuberc Lung Dis 15:693–9. doi: 10.5588/ijtld.10.0544	Article		No	0	None	No	No	No	No	General	No	Training	Yes	No	No	No	Yes	Hospitals	No	No	No	Procurement	Quality	Yes	Procurement, maintenance, consumables and spare parts	Yes	WHO	Yes - enable basic function	No	No	No	No	Oxygen concentrator	Detailed, with brands	No	Yes - procurement, maintenance, spare parts	No	Minimal routine, servicing	No	No	No
SR 52	2002	Levin, 2002	Levin V, Tatsuzaki H (2002) Radiotherapy services in countries in transition: gross national income per capita as a significant factor. Radiother Oncol 63:147–50.	Article		No	0	Ministry	Threshold	No	No	No	General	No	Training and coverage	No	No	No	No	No	General	No	No	No	No	No	No	No	No	No	No	No	No	No	No	Megavoltage machines	Not detailed, no brand	No	No	No	No	No	No	No
SR 53	2009	Levine, 2009	Levine R, Oomman N (2009) Global HIV/AIDS funding and health systems: Searching for the win-win. J Acquir Immune Defic Syndr 52 Suppl 1:S3–5. doi: 10.1097/QAI.0b013e3181bbc807	Article		Yes	9	None	No	No	No	No	General	No	No	No	No	No	No	National	General	No	No	No	No	No	Yes	Staff	No	No	No	No	No	No	No	N/A	N/A	No	No	No	No	No	No	No
SR 54	2006	Lumb, 2006	Lumb R, Van Deun a, Kelly P, Bastian I (2006) Not all microscopes are equal. Int J Tuberc Lung Dis 10:227–9.	Article		Yes	4	None	No	No	No	No	Specialist (laboratory)	No	Failure: quality of device	Yes	No	No	No	Vertical	Laboratories	No	Yes	TBD	No	Quality	Yes	Procurement	Yes	National	No	No	No	No	No	Microscopes	Detailed, no brand	No	Yes - procurement	No	Minimal routine, spare parts	Yes - Poor quality immersion oil, fungus, sand, lighting	No	No
SR 55	2008	Matai, 2008	Matai S, Peel D, Wandi F, et al. (2008) Implementing an oxygen programme in hospitals in Papua New Guinea. Ann Trop Paediatr 28:71–8. doi: 10.1179/146532808X270716	Article		Yes	4	None	No	No	No	No	General	Training, installation, maintenance, quality assurance	Training	Yes	No	No	No	Specialist team	Hospitals	No	Yes	No	Biomedical	Yes	No	No	No	No	No	Yes	Standardized tool to evaluate equipment	Specialist	Indicators	Pulse oximeters, oxygen concentrators	Detailed, no brand	No	No	Training	Training in preventive, corrective + spare parts	Yes - humidity, temperature, electricity, transport to facility	No	No
SR 56	2004	Mavalankar, 2004	Mavalankar D, Raman P, Dwivedi H, Jain ML (2004) Managing equipment for emergency obstetric care in rural hospitals. Int J Gynaecol Obstet 87:88–97. doi: 10.1016/j.ijgo.2004.07.003	Article		Unclear	4	None	No	No	No	No	General	No	Failure: no training, coverage	Yes	No	Failure: regional/local needs not considered	No	National or donor	Hospitals	No	Yes	No	No	No	Yes	Procurement, maintenance, consumables and spare parts	No	No	No	No	No	No	No	Emergency obstaetric care	Not detailed, no brand	No	No	Training, ambient, facility design	Training in preventive, corrective + spare parts	Yes - humidity, temperature, electricity, transport to facility, electricity, dust, heat, practice of people in hospital, placing of equipment	Yes - disposal is often too stringently regulated nationally, thus not taking place adequately; needs to be speedy and safe; hospitals need protocols	No
SR 57	2010	McCunn, 2010	McCunn M, Ashburn M a, Floyd TF, et al. (2010) An organized, comprehensive, and security-enabled strategic response to the Haiti earthquake: a description of pre-deployment readiness preparation and preliminary experience from an academic anesthesiology department with no preexisting international dis. Anesth Analg 111:1438–44. doi: 10.1213/ANE.0b013e3181f42fd3	Article		Yes	1	None	No	No	No	No	General	Selection	No	No	No	Yes - unclear	Yes	No	General	No	No	No	Yes	No	No	No	No	No	No	No	No	No	No	Emergency surgical and anaesthesia	Detailed, no brand	No	No	No	No	No	No	No
SR 58	2002	Ansa, 2002	Ansa VO, Udoma EJ, Umoh MS, Anah MU (2002) Occupational Risk of infection by human immunodeficinecy and hepatitis B among health workers in SE Nigeria. East Afr Med J 79:254–256.	Article		No	0	None	No	No	No	No	General	Needs analysis	Failure: quality of device	No	No	No	No	No	Hospitals	No	Yes	Yes	No	No	No	No	No	No	No	No	No	No	No	Hygiene/protective devices	Detailed, no brand	No	No	No	No	Yes - ambient water supply inconsistent	Yes - devise safe disposal systems, plastic bags	No
SR 59	1995	Bergevin, 1995	Bergevin Y, Tugwell P (1995) Needs-based technology Assessment: who can afford not to use it? Int J Technol Assess Heal care1 11:647–649.	Article		Yes	1	None	No	Yes	CE	No	No	No	No	No	No	Yes - unclear	Yes	No	No	No	No	No	Donor	No	No	No	No	No	No	No	No	No	No	N/A	N/A	No	No	No	No	No	No	No
SR 60	1984	Bewes, 1984	Bewes P (1984) Operating theatre and equipment. Br Med J (Clin Res Ed) 288:1284–6.	Recommendation		Yes	4	None	No	No	No	No	General	Training	Failure: training on high-tech	No	No	No	No	No	Hospitals	Yes	Yes	No	No	No	Yes	General	No	No	No	No	No	No	No	Surgery	Not detailed, no brand	No	Yes: prepackaged suture material more expensive than reels of nylon bought in bulk	Facility design	No	Yes - water, architecture	No	No
SR 61	1989	Bloom, 1989-1	Bloom G, Halbwachs H, Kumar VP, et al. (1989) The right equipment in working order... World Health Forum 10:1–25.	Recommendation		Yes	2	State	Yes	No	No	No	General	Selection	Training	Yes	No	No	No	National	General	TBD	No	No	Procurement	Inter-product standardization	Yes	Procurement, maintenance and operation	No	No	No	No	No	No	No	N/A	N/A	No	No	No	No	No	No	National professional teams and specialized unit
SR 62	1989	Bloom, 1989-2	Halbwachs in Bloom G, Halbwachs H, Kumar VP, et al. (1989) The right equipment in working order... World Health Forum 10:1–25.	Recommendation		No	0	Unclear	Yes	No	No	No	General	No	No	Yes	No	No	No	National	General	No	No	No	Procurement	Inter-product standardization	Yes	Maintenance	No	No	No	No	No	No	No	N/A	N/A	No	No	No	No	No	No	National professional teams and specialized unit
SR 63	1989	Bloom, 1989-3	Kumar in Bloom G, Halbwachs H, Kumar VP, et al. (1989) The right equipment in working order... World Health Forum 10:1–25	Recommendation		No	0	Unclear	No	No	No	No	General	Training, installation, maintenance, quality assurance	Training	Yes	No	No	No	National	General	TBD	No	No	Biomedical	Inter-product standardization	Yes	Procurement, maintenance and operation	No	No	No	No	No	No	No	N/A	N/A	No	No	No	No	No	No	National professional teams and specialized unit
SR 64	1989	Bloom, 1989-4	Malloupas in Bloom G, Halbwachs H, Kumar VP, et al. (1989) The right equipment in working order... World Health Forum 10:1–25	Recommendation		No	0	Unclear	No	No	No	No	No	No	No	No	No	No	No	National	No	No	No	No	Biomedical	No	No	No	No	No	No	No	No	No	No	N/A	N/A	No	No	No	No	No	No	National professional teams and specialized unit
SR 65	1989	Bloom, 1989-5	McKie in Bloom G, Halbwachs H, Kumar VP, et al. (1989) The right equipment in working order... World Health Forum 10:1–25	Recommendation		No	0	Unclear	No	No	No	No	General	Device management	Failure: no training	No	No	No	No	No	General	No	Yes	No	International expertise	No	Yes	Procurement, relative drugs	No	No	No	No	No	No	No	N/A	N/A	No	No	No	No	No	No	National professional teams and specialized unit
SR 66	1989	Bloom, 1989-6	Mihel'son and Dmitrienkov in Bloom G, Halbwachs H, Kumar VP, et al. (1989) The right equipment in working order... World Health Forum 10:1–25	Recommendation		No	0	Unclear	No	No	No	No	No	No	No	No	No	No	No	National	General	No	No	No	Procurement and biomedical	No	Yes	Procurement, relative drugs	No	No	No	No	No	No	No	N/A	N/A	No	No	No	No	No	No	No
SR 67	1989	Bloom, 1989-7	Richter in Bloom G, Halbwachs H, Kumar VP, et al. (1989) The right equipment in working order... World Health Forum 10:1–25	Recommendation		No	0	Unclear	No	No	No	No	General	No	Training	No	No	No	No	No	Hospitals	TBD	No	Yes	No	No	No	No	No	No	No	No	No	No	No	N/A	N/A	No	No	No	No	No	No	National professional teams and specialized unit, long-term inferences of education
SR 68	1989	Bloom, 1989-8	Thairu in Bloom G, Halbwachs H, Kumar VP, et al. (1989) The right equipment in working order... World Health Forum 10:1–25	Recommendation		No	0	None	No	No	No	No	No	No	No	No	No	No	No	National	No	No	No	No	International expertise	Failure: impractical	No	No	No	No	No	No	No	No	No	N/A	N/A	No	No	No	No	No	No	No
SR 69	1989	Bloom, 1989-9	Binseng in Bloom G, Halbwachs H, Kumar VP, et al. (1989) The right equipment in working order... World Health Forum 10:1–25	Recommendation		No	0	Ministry	No	No	No	No	General	No	Training	Yes	No	No	No	No	Hospitals	No	No	No	Biomedical, administrative, medical	Failure: impractical	No	No	No	No	No	No	No	No	No	N/A	N/A	No	No	No	No	No	No	No
SR 70	1984	Cheesbrough, 1984	Cheesbrough, M. (1984). Laboratory equipment--where are the tools to do the work? British Medical Journal (Clinical Research Ed.), 288(6435), 1978–82. Retrieved from http://www.pubmedcentral.nih.gov/articlerender.fcgi?artid=1442204&tool=pmcentrez&rendertype=abstract	Recommendation		No	0	Unclear	No	No	No	No	General	Training, experience	No	Yes	Guideline including devices	No	No	No	Hospitals, laboratories	Unclear: some not appropriate	Yes	No	No	No	Yes	No	No	No	No	No	No	No	No	Laboratory	Detailed, with brands	No	Yes - cost of equipment	No	Guide: spare parts	Yes - electricity, water, lighting	No	Training in procurement management, rugged, easy to use, spare parts
SR 71	1984	De Ruÿter, 1984	De Ruÿter K, Lelieveld O (1984) Orthopaedic aids at low cost. Br Med J (Clin Res Ed) 289:749–51.	Article		Unclear	4	None	No	No	No	No	No	No	No	No	No	No	No	No	No	No	No	No	No	No	No	No	No	No	No	No	No	No	No	Orthopaedic devices	Detailed, no brand	No	No	No	No	Yes - designed to be sturdy in the terrain and to use local prime materials	No	No
SR 72	1984	Everett, 1984	Everett J (1984) Obstetric Care. BMJ 288:1600–1602.	Article		No	0	Facility	No	No	No	No	General	No	No	No	Guideline	Yes	Direct and forecasting	No	General	Yes	No	No	No	No	No	No	No	No	No	No	No	No	No	Obstetric equipment	Not detailed, no brand	No	No	No	No	No	No	No
SR 73	1985	WHO, 1985	World Health Organization. (1985). Future use of new imaging technologies in developing countries.	Guideline		Yes	4	None	No	No	No	No	Specialist (technicians)	No	Training	Yes	Guideline including devices	No	No	No	Hospitals	Yes	Yes	No	No	No	Yes	Procurement, maintenance	No	No	No	No	No	No	No	CT and ultrasound	Detailed, no brand	No	Yes - procurement, maintenance, spare parts	Training	Specialist support	Yes - electricity, water, humidity, aircon	No	No
SR 74	1984	Prior, 1984	Prior FN (1984) Anaesthetics. Bmj 288:1750–1753.	Article		Unclear	4	None	No	No	No	No	Specialist (anesthesia)	Training	Training	No	No	No	No	No	Hospitals	No	Lack of road infrastructure	No	No	Restricted to brands	Yes	Procurement	No	No	No	No	No	No	No	Anaesthetics	Detailed, with brands	No	Yes - procurement	No	No	Yes - Road infrastructure impact upon which devices may be chosen to be supplied	No	No
SR 75	2004	Joshipura, 2004	Joshipura M, Mock C, Goosen J, Peden M (2004) Essential Trauma Care: strengthening trauma systems round the world. Injury 35:841–5. doi: 10.1016/j.injury.2003.08.005	Article		Yes	3	None	No	No	No	No	General	No	Training	No	Guideline	No	No	No	General	Yes	No	No	No	No	No	No	No	No	No	No	No	No	No	N/A	N/A	No	No	No	No	No	No	No
SR 76	1984	Lawrance, 1984	Lawrance P (1984) A plain man’s guide to maintenance. Bmj 288:1521–1522.	Article		No	0	None	No	No	No	No	General	No	Training, maintenance	Yes	No	No	No	No	General	No	Yes	No	No	No	No	No	No	No	No	No	No	No	No	N/A	N/A	No	No	No	Training in preventive, corrective + spare parts	Yes - conditions may be harsh, equipment should ideally be resistant	No	No
SR 77	1984	McFarlane, 1984	Macfarlane J (1984) The respiratory physician in a Third World district hospital. Br Med J (Clin Res Ed) 289:675–7.	Article		No	0	None	No	No	No	No	General	No	Training	No	No	No	No	National	Hospitals	No	No	No	No	Restricted to brands	Yes	Procurement	No	No	No	No	No	No	No	Devices for management/diagnosis of respiratory diseases	Detailed, with brands	No	Yes - cost of equipment	No	Indicated	No	No	No
SR 78	2007	Miao, 2007	Miao C, Zhuo L, Gu Y, Qin Z (2007) Study of large medical equipment allocation in Xuzhou. J Zhejiang Univ Sci B 8:881–4. doi: 10.1631/jzus.2007.B0881	Article		No	0	Ministry	No	No	No	No	No	No	No	No	No	No	No	No	General	No	No	No	No	No	No	No	No	No	No	Yes	National distribution	Specialist	Indicators	Large Medical Equipment	Not detailed, no brand	No	No	No	No	No	No	No
SR 79	2008	Mullally, 2008	Mullally S, Frize M (2008) Survey of clinical engineering effectiveness in developing world hospitals: equipment resources, procurement and donations. Conf Proc IEEE Eng Med Biol Soc 2008:4499–502. doi: 10.1109/IEMBS.2008.4650212	Article		No	0	Facility	No	No	No	No	Specialist (engineer)	Device management	No	Yes	No	Failure: regional/local needs not considered	No	No	Hospitals	No	No	No	Biomedical, administrative, medical	No	Yes	CE	No	No	No	Yes	Life-cycle evaluation including feasibility	Specialist	Indicators	N/A	N/A	No	No	No	No	No	No	No
SR 80	2010	Mytton, 2010	Mytton OT, Velazquez A, Banken R, et al. (2010) Introducing new technology safely. Qual Saf Health Care 19 Suppl 2:i9–14. doi: 10.1136/qshc.2009.038554	Article		Unclear	2	None	No	Yes	Yes	No	General	Failure: high tech	Training, maintenance	No	No	No	No	No	General	No	Yes	No	Biomedical, HTA	Failure: impractical	No	No	No	No	No	No	No	No	No	N/A	N/A	No	No	No	No	No	No	No
SR 81	1984	Ebrahim, 1984	Ebrahim BJ (1984) Appropriate technology: care of the newborn. Br Med J (Clin Res Ed) 289:899–901.	Article		No	0	None	No	No	No	No	General	No	No	No	No	No	No	No	Hospitals	No	Yes	No	No	No	Yes	Procurement	No	No	No	No	No	No	No	Neonatal care devices	Not detailed, no brand	No	Yes - cost of equipment	No	No	No	No	No
SR 82	1992	Nessa, 1992	Nessa, S., Arco E. IAK (1992) Birth kits for safe motherhood in Bangladesh. World Health Forum 13:66–69.	Article		No	0	None	No	No	No	No	General	No	No	No	No	No	No	No	No	No	No	No	International expertise	No	Yes	Procurement	Yes	NGO	Yes - equipment and sterilization	No	No	No	No	Birth kits	Not detailed, no brand	No	Yes - cost of kit	No	No	No	No	No
SR 83	2010	Newton, 2010	Newton RC, Mytton OT, Aggarwal R, et al. (2010) Making existing technology safer in healthcare. Qual Saf Health Care 19 Suppl 2:i15–24. doi: 10.1136/qshc.2009.038539	Article		No	0	Unclear	Yes	Yes	No	No	General	No	Training, maintenance	Yes	No	No	No	Yes	General	No	No	No	No	Yes	No	No	No	No	No	No	No	No	No	N/A	N/A	No	No	No	No	No	No	No
SR 84	1984	Nicholls, 1984	Nicholls J (1984) Equipment for the gastroenterologist. Br Med J (Clin Res Ed) 289:549–50.	Article		No	0	None	No	No	No	No	General	Selection	Training	No	No	No	No	No	General	No	Yes	Yes	No	No	No	No	No	No	No	No	No	No	No	Gastroenterological equipment	Detailed, with brand	No	No	Standardize suppliers	No	Yes - lighting sources and electricity	No	No
SR 85	1999	Nobre, 1999	Nobre FF, Trotta LT, Gomes LF (1999) Multi-criteria decision making--an approach to setting priorities in health care. Stat Med 18:3345–54.	Article		Yes	8	None	No	Yes	No	No	No	No	No	No	No	N/A	No	No	Hospitals	No	No	No	No	No	No	No	No	No	No	No	No	No	No	N/A	N/A	No	No	No	No	No	No	No
SR 86	1984	Elliott, 1984	Elliott K (1984) Appropriate Technology. Br Med J (Clin Res Ed) 288:1251–2.	Article		Yes	2	None	No	No	No	No	General	No	Training	No	No	No	No	No	Health post	No	No	No	No	No	No	No	No	No	No	No	No	No	No	N/A	N/A	No	No	No	No	No	No	No
SR 87	2005	Stevens, 2005	Stevens W, Fiscus SA, Glencross D, et al. (2005) SYMPOSIUM : DIAGNOSTICS Affordable HIV diagnosis and monitoring for scaling up ARV treatment programmes. South Afr J HIV Med 1:38–41.	Article		Yes	3	Unclear	No	No	No	No	General	No	Failure: no training	No	Guideline	No	No	No	Laboratories	No	No	No	Academic and specialist	Yes	No	No	No	No	No	No	No	No	No	Condition specific: HIV	Detailed, with brand	No	No	No	No	No	No	No
SR 88	1984	Wilkins, 1984	Wilkins EG, Strang JI (1984) The cardiologist in the Third World. Br Med J (Clin Res Ed) 289:609–11.	Article		No	0	Unclear	No	No	No	No	General	Selection	No	No	No	No	No	No	Tertiary	Yes	No	No	No	No	No	No	No	No	No	No	No	No	No	Condition specific: cardiological problems	Detailed, with brand	No	No	Spare parts	No	No	No	No
SR 89	1991	Young, 1991	Young DS (1991) Appropriate technology for developing countries. Clin Chem 37:488–9.	Article		No	0	None	No	No	No	No	General	No	Training	No	No	No	No	No	General	No	Yes	No	No	No	No	No	No	No	No	No	No	No	No	N/A	N/A	No	No	No	No	No	No	No
SR 90	2000	Onwuwejke, 2000	Onwujekwe OE, Akpala CO, Ghasi S, et al. (2000) How do rural households perceive and prioritise malaria and mosquito nets? A study in five communities of Nigeria. Public Health 114:407–10.	Article		N/A	0	None	No	N/A	No	No	No	No	No	No	No	Malaria	Yes	No	No	No	No	No	No	No	Yes	CM	No	No	No	No	No	No	No	Malaria nets	N/A	No	Yes - net vs. chemo therapy	No	Indicated	No	No	No
SR 91	2009	Nkengasong, 2009	Nkengasong JN, Mesele T, Orloff S, et al. (2009) Critical role of developing national strategic plans as a guide to strengthen laboratory health systems in resource-poor settings. Am J Clin Pathol 131:852–7. doi: 10.1309/AJCPC51BLOBBPAKC	Article		No	0	Unclear	No	No	No	No	General	Policy	No	No	No	No	No	National	General	TBD	No	No	International expertise	No	No	No	No	No	No	No	No	No	No	N/A	N/A	No	No	No	No	No	No	No
SR 92	2011	Parsons, 2011	Parsons LM, Somoskövi A, Gutierrez C, et al. (2011) Laboratory diagnosis of tuberculosis in resource-poor countries: challenges and opportunities. Clin Microbiol Rev 24:314–50. doi: 10.1128/CMR.00059-10	Article		No	0	State	No	No	No	No	General	Selection	Training	Yes and corrective by national	Guideline	No	No	National	General	Yes	Yes	No	International expertise	Yes	Yes	CE	Yes	No	Yes - partnership work with international organizations with capacity to deliver training	No	No	No	No	Condition specific: HIV/TB	Detailed, with brand	No	No	No	No	No	No	Recommendation international
SR 93	2009	Peter, 2009	Peter TF, Shimada Y, Freeman RR, et al. (2009) The need for standardization in laboratory networks. Am J Clin Pathol 131:867–74. doi: 10.1309/AJCPCBMOHM7SM3PJ	Article		No	0	Ministry	No	No	No	No	General	No	Training	No	Guideline	No	No	Yes	General	TBD	No	No	International expertise and technical	Inter-product standardization	Yes	Procurement, storage, CE	No	No	No	Yes	QA	National	No	N/A	N/A	No	No	No	No	No	No	Recommendation international
SR 94	2007	Rubinstein, 2007	Rubinstein A, Belizán M, Discacciati V (2007) Are economic evaluations and health technology assessments increasingly demanded in times of rationing health services? The case of the Argentine financial crisis. Int J Technol Assess Health Care 23:169–76. doi: 10.1017/S0266462307070274	Article		N/A	-1	None	No	Yes	Yes	No	General	Failure: clinical vs. administration	No	No	No	No	No	No	No	No	No	No	No	No	Yes	Procurement	No	No	No	No	No	No	No	N/A	N/A	No	No	No	No	No	No	No
SR 95	1997	Sideman, 1997	Sideman S, Bendak JD (1997) Assessing Medical Technology in Less-developed Countries. Int J Technol Assess Health Care 13:463–472.	Article		Yes	2	None	No	Yes	Yes	No	No	No	No	No	No	Yes - unclear	Direct and HTA	National	No	No	No	No	Consultation and specialist	No	Yes	Procurement, maintenance and operation	No	No	No	Yes	Processes: performance measures	No	Failure: evidence obscuring	N/A	N/A	No	No	No	No	No	No	No
SR 96	2011	Spiegel, 2011	Spiegel D a, Choo S, Cherian M, et al. (2011) Quantifying surgical and anesthetic availability at primary health facilities in Mongolia. World J Surg 35:272–9. doi: 10.1007/s00268-010-0904-7	Article		N/A	0	None	No	No	No	No	General	No	No	No	No	No	No	No	General	No	Lack of road infrastructure	No	No	No	No	No	No	No	No	No	No	No	No	Surgical care	Not detailed, no brand	No	No	No	No	Yes - facility infrastructure	No	No
SR 97	2009	Spira, 2009	Spira T, Lindegren M Lou, Ferris R, et al. (2009) The WHO/PEPFAR collaboration to prepare an operations manual for HIV prevention, care, and treatment at primary health centers in high-prevalence, resource-constrained settings: defining laboratory services. Am J Clin Pathol 131:887–94. doi: 10.1309/AJCPRID8CQY5THES	Article		Yes	3	None	No	No	No	No	No	No	No	No	Guideline	No	No	No	General	Yes	No	No	International expertise	No	No	No	No	No	No	No	No	No	No	N/A	N/A	No	No	No	No	No	No	No
SR 98	1991	Ong, 1991	Taylor P, Ong C (1991) Ergonomics , technology transfer and developing countries. Ergonomics 37–41.	Article		No	0	None	No	No	No	No	No	No	No	No	No	No	No	No	No	No	No	No	International expertise	No	No	No	No	No	No	No	No	No	No	N/A	N/A	No	No	No	No	No	No	No
SR 99	2008	Zaidi, 2008	Zaidi H (2008) Medical physics in developing countries: looking for a better world. Biomed Imaging Interv J 4:e29. doi: 10.2349/biij.4.1.e29	Article		No	0	None	No	No	No	No	General	Failure: clinical vs. administration vs. specialist	Training and coverage	Yes - specialist	No	No	No	No	General	No	No	No	Specialist	No	No	No	No	No	No	No	No	No	No	N/A	N/A	No	No	No	No	No	No	No
SR 100	2005	Townend, 2005	Townend WK (2005) Guidelines for the evaluation and assessment of the sustainable use of resources and of wastes management at healthcare facilities. Waste Manag Res 23:398–408. doi: 10.1177/0734242X05057764	Guideline		No	0	None	No	No	No	No	General	No	Failure: no training	No	No	No	No	No	General	No	No	No	No	No	No	No	No	No	No	No	No	No	No	N/A	N/A	No	No	No	No	No	No	Recommendation international
SR 101	2007	Trebbin, 2007	Trebbin W, Monteleone P (2007) Dialysis in Africa: a personal perspective on a demonstration project in Cameroon. Am J Kidney Dis 50:880–4. doi: 10.1053/j.ajkd.2007.09.007	Article	Cameroon	Yes	1	Facility	Yes	No	No	No	General	Failure: partisan procurement	Training	No	No	No	No	Vertical	General	No	Yes	No	No	No	Yes	Procurement	No	No	No	No	No	No	No	N/A	N/A	No	No	No	No	No	No	No
SR 102	2004	Tsu, 2004	Tsu VD, Shane B (2004) New and underutilized technologies to reduce maternal mortality: call to action from a Bellagio workshop. Int J Gynaecol Obstet 85 Suppl 1:S83–93. doi: 10.1016/j.ijgo.2004.02.011	Article		Yes	2	None	No	No	No	No	General	No	Training	No	No	No	No	No	General	No	Lack of road infrastructure	No	No	No	No	No	No	No	No	Yes	Processes: re-evaluation	No	No	Devices for maternal mortality reduction	Not detailed, no brand	No	No	No	No	Yes - infrastructure/transport	No	No
SR 103	2004	Waters, 2004	Waters HR, Morlock LL, Hatt L (2004) Quality-based purchasing in health care. Int J Health Plann Manage 19:365–81. doi: 10.1002/hpm.768	Article		No	0	None	No	No	No	No	No	No	No	No	No	No	No	Yes	No	No	No	No	No	No	No	No	No	No	No	No	No	No	No	N/A	N/A	No	No	No	No	No	No	No
SR 104	2000	Woodle, 2000	Woodle D (2000) Vaccine procurement and self-sufficiency in developing countries. Health Policy Plan 15:121–9.	Article		No	0	None	No	No	No	No	General	Failure: partisan procurement	Training	No	No	No	No	Yes	General	No	Lack of road infrastructure	No	International expertise	No	Yes	Procurement	No	No	No	No	No	No	No	N/A	N/A	No	No	No	No	No	No	Recommendation international
SR 105	2012	York, 2012	York M (2012) Challenges encountered when building laboratory capacity in limited-resource hospitals in Vietnam. Clin Microbiol 34:169–175.	Article		N/A	0	Facility	No	No	No	No	Specialist (laboratory)	Selection	Training	No	No	No	No	No	Laboratories	No	Yes	No	International expertise	No	No	No	No	No	No	No	No	No	No	Laboratory equipment	N/A	No	No	No	No	No	No	No
SR 106	1989	Panerai, 1989	Panerai R. MJ. (1989) Health technology assessment methodologies for developing countries.	Guideline/Article		Yes	888	None	No	Yes	Yes	No	General	Needs analysis	Training	No	No	No	No	No	General	No	Yes	No	International expertise and HTA	No	Yes	Procurement, maintenance, quality assurance etc, as well as relating to standardization	No	No	No	No	No	No	No	N/A	N/A	No	No	No	No	No	No	Yes
SR 107	1984	Kleczkowski, 1984	Kleczkowski B., Elling R. SD (1984) Health system support for primary healthcare.	Article/Recommendation		Yes	4	None	No	No	No	No	General	Needs analysis	Training	Yes and corrective by supplier	No	Yes	Direct and forecasting	No	General	Yes	Yes	No	No	Inter-product standardization	No	No	No	No	No	No	No	No	No	N/A	N/A	No	No	No	No	No	No	Yes
SR 108	1984	WHO, 1984	World Health Organization. (1984). WHO EMERGENCY HEALTH KIT.	Recommendation		Unclear	5	None	No	No	No	No	General	No	Training	No	No	No	No	No	Hospitals	Yes	No	No	No	No	No	No	No	No	No	No	No	No	No	Emergency Equipment	Detailed, no brand	No	No	No	No	No	No	No
SR 109	2003	WHO, 2003	World Health Organization (2003) Manual of basic techniques for a health laboratory. 398.	Manual		Yes	5	Facility	No	No	No	No	General	Selection	No	Yes	No	No	No	No	Laboratories	No	Yes	No	No	No	No	No	No	No	No	No	No	No	No	Laboratory equipment	Detailed, no brand	No	No	Training	No	Yes - ambient conditions necessary to operate equipment are mentioned	No	No
SR 110	2012	Albertini, 2012	Albertini A, Lee E, Coulibaly SO, et al. (2012) Malaria rapid diagnostic test transport and storage conditions in Burkina Faso, Senegal, Ethiopia and the Philippines. Malar J 11:406. doi: 10.1186/1475-2875-11-406	Article	Senegal, Burkina Faso, Ethiopia, Phillipines	N/A	0	None	No	No	No	No	No	No	No	No	No	No	No	Vertical	Remote	Yes	Yes	Yes	No	Yes	No	No	No	No	No	Yes	Processes: transport	International agency	Equipment life cycle	RDTs	Not detailed, no brand	No	No	No	No	Yes - temperature and humidity control	No	Yes
SR 111	2012	Begum, 2012	Begum N, Nasreen S, Shah AS (2012) Quantification of trends in radiation oncology infrastructure in Pakistan, 2004-2009. Asia Pac J Clin Oncol 8:88–94. doi: 10.1111/j.1743-7563.2011.01435.x	Article	Pakistan	No	0	None	No	No	No	No	General	No	Coverage	No	Guideline	Cancer	Direct and forecasting	No	Tertiary	No	No	No	No	No	Yes	Procurement, operationalising	No	No	No	No	No	No	No	Cancer treatment through radiotherapy	Not detailed, no brand	Yes	No	Safety	No	No	No	No
SR 112	2010	Sprung, 2010	Sprung CL, Kesecioglu J (2010) Chapter 5. Essential equipment, pharmaceuticals and supplies. Recommendations and standard operating procedures for intensive care unit and hospital preparations for an influenza epidemic or mass disaster. Intensive Care Med 36 Suppl 1:S38–44. doi: 10.1007/s00134-010-1763-2	Recommendation		Yes	8	Institution, region, national, international depending on level	No	No	No	No	General	Needs analysis	No	No	Guideline	Influenza	Yes	No	Hospitals	Yes	No	No	Consultation and specialist	No	Yes	Procurement and burden of disease	Yes	International	Yes - device classes to be procured mentioned	No	No	No	No	Ventilation, air born treatment, contamination and sanitation equipment, emergency medicine	Detailed, no brand	No	No	No	No	No	No	Yes
SR 113	2008	Supriyanto, 2008	Supriyanto E, Lau EX, Seow SC (2008) Automatic image quality monitoring system for low cost ultrasound machine. 2008 Int Conf Technol Appl Biomed 183–186. doi: 10.1109/ITAB.2008.4570651	Article		No	0	None	No	Unclear	CM	No	General	No	No	No	No	Ultrasound	Yes	No	General	No	No	No	No	Yes	Yes	Procurement	No	No	No	No	No	No	No	Ultrasounds of different function	Detailed, no brand	No	No	No	No	No	No	No
SR 114	2008	Abaza, 2008	Abaza HH, Tawfik BS (2008) APPROPRIATE MEDICAL TECHNOLOGIES FOR DEVELOPING COUNTRIES : IEEE Eng. Med. Biol. Mag. pp 1–5	Article		Yes	3	None	No	Yes	Yes	No	No	No	No	No	Guideline	No	No	Vertical	General	No	No	No	No	Yes	Yes	Procurement	No	No	No	Yes	Processes: international (WHO fails to offer specifications, other methods miss complete indications and potential uses of techonlogy)	No	No	NA	NA	No	No	No	No	No	No	No
SR 115	2006	Smilkstein, 2006	Smilkstein T (2006) Making medical devices accessible: a drug-resistant malaria detection system. Conf Proc IEEE Eng Med Biol Soc 1:4329–32. doi: 10.1109/IEMBS.2006.260263	Article		Yes	2	None	No	No	No	No	General	No	Device design compensates	No	No	No	No	No	General	No	No	No	No	No	Yes	Treatment costs	No	No	No	No	No	No	No	Malaria test fluorometry	Detailed, no brand	No	No	No	No	No	No	No
SR 116	2003	Ladenson, 2003	Ladenson JH, Scott MG, Klarkowski D, Seyoum M (2003) Use of a major medical center clinical laboratory as a reference laboratory for a developing country: ordering patterns help set laboratory priorities. Clin Chem 49:162–6.	Article	Eritrea	Yes	1	None	No	No	No	No	General	No	No	No	Guideline	Yes - unclear	Yes	No	General	No	Yes	No	No	No	Yes	Procurement, transport	No	No	No	No	No	No	No	NA	NA	No	No	No	No	No	No	No
SR 117	2002	Ekuweme, 2002	Ekwueme DU, Weniger BG, Chen RT (2002) Model-based estimates of risks of disease transmission and economic costs of seven injection devices in sub-Saharan Africa. Bull World Health Organ 80:859–70.	Article		Yes	2	None	No	Yes	CE	No	General	No	Training	No	No	Unsafe injections	No	Donor	General	No	No	No	No	No	Yes	Procurement and burden of disease	No	No	No	Yes	TBD	No	Cost and impact	Injections	Detailed, no brand	No	Yes - evaluated for each	No	No	No	Guide: disposal costs factored into procurement	No
SR 118	2008	Bumpas, 2008	Bumpas J (2008) Study on comparative efficiencies in vaccine procurement mechanisms.	Recommendation		No	0	Ministry and international	Yes	Yes	Ce	No	No	No	No	No	No	Yes - unclear	Yes	Donor	No	No	No	No	No	Yes	Yes	Procurement, operationalising and management	Yes	UNICEF	Yes - prequalified quality suppliers	Yes	Manufacturing: short term views	International agency	Interviews	NA	NA	No	No	No	No	No	No	No
SR 119	2011	WHO, 2011	WHO (2011) Needs assessment for medical devices WHO Medical device technical series WHO. 30.	Recommendation		Yes	1	Unclear	Yes	Yes	No	No	General	No	No	No	Guideline	Burden of disease	Yes	National, three tier	No	No	No	No	No	No	No	No	Yes	National	TBD	No	No	No	No	NA	NA	No	No	No	No	No	No	No
SR 120	2011	WHO, 2011	World Health Organization (2011) Procurement process resource guide WHO Medical device technical series.	Recommendation		Yes	1	Procurement unit	Yes	Yes	Yes	International	No	No	No	No	No	Yes - unclear	Yes	Yes	Hospitals	Yes	No	No	Biomedical	Yes	Yes	General	No	No	No	Yes	Processes: performance measures	Unclear	Checklist	NA	NA	No	No	No	No	No	No	No
SR 121	2011	WHO, 2011	World Health Organization (2011) Introduction to medical equipment inventory management WHO Medical device technical series. 21.	Recommendation		No	0	Institution, region, national, international depending on level	Yes	Yes	Yes	No	General	No	Training	Yes and corrective by national	Guideline	Yes - unclear	No	No	General	No	Yes	No	No	Yes	No	No	No	No	No	No	No	No	No	NA	NA	No	No	No	No	No	No	No
SR 122	2010	WHO, 2010	World Health Organization (2010) Medical devices: Managing the Mismatch (An outcome of the Priority Medical Devices project).	Report		Yes	1	Institution, region, national, international depending on level	No	Yes	Unclear	No	General	Failure: high tech	Training, design and coverage	No	Guideline	Burden of disease	Yes	No	General	No	Yes	No	Biomedical, clinical	Yes	Yes	Procurement, maintenance, consumables and spare parts	No	No	No	No	No	No	No	NA	NA	No	No	No	No	No	No	No
SR 123	2013	WHO, 2013	World Health Organization. (2013). Manual for procurement of diagnostics and related laboratory items and equipment.	Recommendation		Yes	1	Institution, region, national, international depending on level	No	No	No	No	General	No	Training	No	Guideline	HIV	Yes	Yes	General	No	Yes	No	Specialist	Yes	Yes	Procurement, maintenance, consumables and spare parts	No	No	No	Yes	Processes: performance measures	Unclear	Equipment life cycle	Diagnostic and laboratory equipment mainly for HIV	Detailed, no brand	No	Yes - general from procurement, maintenance, consumables and durables, reagents, disposal	Training, field testing, contract	Indicated	Yes - should be specified in contract along with effectiveness measures	Guide: disposal costs factored into procurement	No
SR 124	2010	WHO, 2010 - 1	World Health Organization (2010) Background Paper 1: A stepwise approach to identify gaps in medical devices (availability matrix and survey methodology). Med. Devices Manag. Mismatch (An outcome Prior. Med. Devices Proj.	Article		Yes	1	None	No	No	No	No	No	No	No	No	Guideline	Burden of disease	Yes	No	General	No	No	No	Specialist	No	No	No	No	No	No	No	No	No	No	NA	NA	No	No	No	No	No	No	No
SR 125	2010	WHO, 2010 - 2	World Health Organization (2010) Background Paper 2 : Building bridges between diseases , disabilities and assistive devices : linking the GBD , ICF and ISO 9999. Med. Devices Manag. Mismatch (An outcome Prior. Med. Devices Proj.	Article		Yes	1	None	No	No	No	No	No	No	No	No	Guideline	Burden of disease	Yes	No	No	No	No	No	No	No	No	No	No	No	No	No	No	No	No	NA	NA	No	No	No	No	No	No	No
SR 126	2010	WHO, 2010 - 3	World Health Organization (2010) Background Paper 3: Clinical evidence for medical devices: regulatory processes focussing on Europe and the United States of America. Med. Devices Manag. Mismatch (An outcome Prior. Med. Devices Proj.	Article		Yes	1	None	No	Yes	After priority	National	No	No	No	No	No	No	No	No	No	No	No	No	No	Yes	Yes	General	No	No	No	Yes	Post-market surveillance	National	Effectiveness and cost-effectiveness	NA	NA	No	No	No	No	No	No	No
SR 127	2010	WHO, 2010 - 4	World Health Organization (2010) Background Paper 4: Increasing complexity of medical technology and consequences for training and outcome of care in Med. Devices Manag. Mismatch (An outcome Prior. Med. Devices Proj.	Article		No	0	None	No	No	No	No	General	No	Training	Yes	No	No	No	No	Hospitals	No	No	No	No	Yes	Yes	Training	No	No	No	No	No	No	No	NA	NA	No	No	No	No	No	No	No
SR 128	2010	WHO, 2010 - 5	World Health Organization (2010) Background Paper 5: Context dependency of medical devices in Med. Devices Manag. Mismatch (An outcome Prior. Med. Devices Proj.	Article		Yes	4	Facility	No	No	No	No	General	No	Training	No	No	Burden of disease	Yes	No	Hospitals	No	Yes	No	No	No	No	No	No	No	No	No	No	No	No	NA	NA	No	No	No	No	No	No	No
SR 129	2010	WHO, 2010 - 6	World Health Organization. (2010). Background Paper 6: Medical Devices Managing the Mismatch: Barriers to innovation in the field of medical devices.	Article		NA	0	None	No	No	No	No	General	No	Device design compensates	No	No	Yes - unclear	Yes	No	General	No	Yes	No	Specialist	Ambiguous - indirectly, postmarket surveillance is mentioned as well as reimbursement mechanisms, but no pre-market clearance or standards	Yes	Procurement, maintenance, quality assurance etc, as well as relating to standardization	No	No	No	Yes	Post-market surveillance	Unclear	Unclear	NA	NA	No	No	No	No	No	No	No
SR 130	2010	WHO, 2010 - 7	World Health Organization (2010) Background Paper 7 Medical devices : Managing the Mismatch Trends in medical technology and expected impact on public health. In Med. Devices Manag. Mismatch (An outcome Prior. Med. Devices Proj.	Article		Yes	1	None	No	No	No	No	General	No	Device design compensates	No	No	Yes - unclear	Yes	No	General	No	Devices to compensate	No	No	No	Yes	General	No	No	No	Yes	Post-market surveillance	Unclear	Unclear	NA	NA	No	No	No	No	No	No	No
SR 131	2010	WHO, 2010 - 8	World Health Organization. (2010). Background Paper 8: Future public health needs, commonalities and differences between high- and low-resource settings.	Article		NA	0	None	No	No	No	No	General	No	Device design compensates	No	No	Burden of disease	Yes	No	No	No	No	No	No	No	Yes	Procurement, maintenance, consumables and spare parts	No	No	No	No	No	No	No	NA	NA	No	No	No	No	No	No	No
SR 132	2008	WHO, 2008	World Health Organization, John Snow Inc., World Bank, et al. (2008) Interagency List of Essential Medical Devices for Reproductive Health.	Guideline		Yes	4	None	No	No	No	No	No	No	No	No	Guideline	No	No	No	No	No	No	No	International expertise	No	No	No	No	No	No	No	No	No	No	All for management of reproductive health	Detailed, no brand	No	No	No	No	No	No	No
SR 133	2011	WHO, 2011	World Health Organization (2011) Guidance for countries on the specifications for managing TB laboratory equipments and supplies.	Guideline		Yes	4	Facility and ministry	Yes	No	No	No	Specialist (technicians)	No	Training, maintenance	Yes	Guideline	No	No	Consumption/historical	Laboratories	Yes	Yes	Device list present with indications of needs and functions of devices and relevant cautions	No	Failure: impractical and may require post checks in country	Yes	Procurement, maintenance, consumables and spare parts	No	No	No	Yes	Post-market surveillance and disposal	Unclear	Unclear	TB related	Detailed, no brand	No	No	Training, field testing, contract	Indicated	Yes - what it can sustain and what not, also tendering implications	Yes	Tool development
SR 134	1984	UN, 1984	United Nations Division of Narcotic Drugs (1984) Staff skill requirements and basic equipment for narcotics laboraties_.	Guideline		No	0	Ministry and regional	No	No	No	No	General	No	Training	No	No	No	No	No	Laboratories	No	Yes	No	No	No	Yes	Procurement	No	No	No	No	No	No	No	Laboratory equipment	Detailed, no brand	No	Yes - devices flagged which cost over 100 dollars	No	No	No	No	No
SR 135	1992	Peabody, 1992	Peabody, J. W., & Schmitt, J. M. (1992). Medical equipment in the people’s republic of China. International Journal of Technology Assessment in Health Care, 8(1), 138–149.	Article	China	No	9	None	No	No	No	No	General	No	No	Yes	No	No	No	No	Hospitals	No	No	No	Biomedical	No	Yes	Procurement, annualized	No	No	No	Yes	Processes: performance measures	International agency	No	NA	NA	No	No	No	No	No	No	Specialized unit
SR 136	1994	Cheng, 1994	Cheng M (1994) Priority for maintaining essential medical equipment. World Health Forum 15:196–9.	Article	Vietnam, Bangladesh, Marrocco	Yes	2	Facility	No	No - but implicit	Implicit	No	No	No	No	No	No	No	No	No	Hospitals	No	No	No	No	No	Yes	Training	Yes	UNDP	No	No	No	No	No	Diverse	Not detailed, no brand	No	No	No	Training	No	No	No
SR 137	1989	WHO, 1989	World Health Organization. (1989). Global Blood Safety Initiative: Essential Consumables and equipment for a blood transfusion service.	Recommendation		No	0	None	No	No	No	No	No	No	No	No	No	No	No	No	No	No	No	No	Specialist	No	No	No	No	No	No	No	No	No	No	Consumables and equipment for blood safety	Not detailed, no brand	No	No	No	No	No	No	No
SR 138	1991	WHO, 1991	World Health Organization (1991) Essential elements of obstetric care at first referral level.	Recommendation		Yes	1	None	No	No	No	No	General	No	Training	No	Guideline	Obstetric	Yes	No	General	Yes	No	No	No	No	Yes	Procurement	No	No	No	No	No	No	No	Obstetric care	Detailed, no brand	No	Yes indirect- relative costs of the facility infrastructure etc	No	No	No	No	No
SR 139	2000	WHO, 2000	World Health Organization. (2000). Recommended INN List 44: International Non proprietary names for pharmaceutical substances (p. 66).	Consultative document		No	0	None	No	No	No	No	No	No	No	No	Yes - unclear	No	No	Yes	No	No	No	No	Specialist	Yes	Yes	Procurement, maintenance and operation, storage	No	No	No	No	No	No	No	NA	NA	No	No	No	No	No	No	No
SR 140	2000	WHO, 2000	World Health Organization. (2000). Selection of basic laboratory equipment for laboratories with limited resources.	Recommendation		Yes	1	Institution, region, national, international depending on level	Yes	No	No	No	Specialist (laboratory)	Needs analysis	Training	Yes	Yes - unclear	Yes - regional	Yes	No	General	TBD	Yes	Yes	No	Yes	Yes	Procurement, maintenance, consumables and spare parts	No	No	No	No	No	No	No	Laboratory	Detailed, no brand	No	Yes indirect- all costs of contract and purchasing, maintenance, spare parts and supply chain	Spare parts	Indicated	Yes - equipment info sheets again	No	No
SR 141	2001	Kaur, 2001	Kaur M, Hall S (2001) Medical supplies and equipment for primary health care A practical resource for procurement and management. 192.	Recommendation		Yes	1	Institution, region, national, international depending on level	Yes	No	No	No	General	No	Training	Yes	No	Reproduction and burden of disease	Yes	No	General	Yes	Yes	Yes	No	Yes	Yes	Procurement, maintenance and operation, storage	No	No	No	No	No	No	No	Primary health care	Detailed, no brand	No	Yes indirect- all costs are indicated to be factored in	Warranty, contract	Indicated	Yes	No	No
SR 142	2011	WHO, 2011	World Health Organization. (2011). The Interagency Emergency Health Kit 2011.	Recommendation		No	0	No	No	No	No	No	General	Training	Training	No	No	Yes - unclear	Yes	No	General	No	No	No	No	No	No	No	No	No	No	No	No	No	No	Emergency	Detailed, no brand	No	No	No	No	No	No	No
SR 143	2011	WHO, 2011	World Health Organization (2011) Medical device donations: considerations for solicitation and provision WHO Medical device technical series. 28.	Recommendation		Yes - donations	1	Facility	Yes	No	No	No	No	No	No	No	No	Yes - unclear	Yes	No	General	No	Yes	No	No	Yes	Yes	Procurement, maintenance, consumables and spare parts	No	No	No	No	No	No	No	NA	NA	No	No	No	No	No	No	No
SR 144	2011	WHO, 2011	World Health Organization (2011) Development of medical device policies WHO: Medical Device Technical Series. 45.	Recommendation		Yes	1	Ministry	Yes	Yes	Yes	No	No	No	No	No	Guideline	Burden of disease	Yes	No	General	No	No	No	No	No	Yes	CE	No	No	No	No	No	No	No	NA	NA	No	No	No	No	No	No	No
SR 145	2003	WHO, 2003	World Health Organization. Essential surgical care: Surgical and Emergency Obstetrical Care at First referral level AIDE-MEMOIRE (2003).	Recommendation		No	0	None	No	No	No	No	General	No	Training	No	No	No	No	No	Hospitals	No	No	No	No	No	No	No	No	No	No	No	No	No	No	NA	NA	No	No	No	No	No	No	No
SR 146	2002	WHO, 2002	World Health Organization. (2002). The Blood Cold Chain: Guide to the selection and procurement of equipment and accessories.	Guideline		Unclear	1	Ministry and international	Yes	No	No	No	General	No	Training	Yes	No	No	No	Yes	General	NA	Yes	Yes	No	Yes	Yes	Procurement, maintenance, consumables and spare parts	No	No	No	No	No	No	No	Cold chain	Detailed, with brand	No	No	Specifications to indicate	Training in preventive, corrective + spare parts	Yes - temperature and humidity in particular, electricity supply as well	No	No
SR 147	1999	Lloyd, 1999	Lloyd, J. S., & Milstien, J. B. (1999). Auto-disable syringes for immunization: issues in technology transfer. Bulletin of the World Health Organization, 77(12), 1001–7. Retrieved from http://www.pubmedcentral.nih.gov/articlerender.fcgi?artid=2557768&tool=pmcentrez&rendertype=abstract	Article		No	0	None	No	No	No	No	General	No	Training	No	No	Unsafe injections	No	Yes	General	No	No	No	No	Yes	Yes	Procurement, manufacturing	No	No	No	No	No	No	No	NA	NA	No	No	No	No	No	No	No
SR 148	2005	WHO, 2005	World Health Organization. (2005). Manual on the management , maintenance and use of blood cold chain equipment.	Guideline		NA	0	Facility	No	No	No	No	General	No	Training, maintenance	Yes	No	No	No	No	General	No	Yes	No	No	Yes	Yes	Procurement, maintenance, consumables and spare parts	No	No	No	Yes	Processes: performance measures and feedback	Institutional	Equipment life cycle	Cold chain	Detailed, no brand	No	No	Specifications to indicate	Indicated	Yes - indicated	Yes	Recommendation international
SR 149	2003	Maynard, 2003	Maynard J, El-Nageh M (2003) Basic histopathology and anatomical pathology services for developing countries. 1–100.	Guideline		No	0	Institution, region, national, international depending on level	No	No	No	No	No	No	No	No	Guideline	No	No	No	General	No	Yes	No	No	No	No	No	No	No	No	Yes	Checklist	Institutional	Checklist	Laboratory histopathology	Detailed, no brand	No	No	No	No	No	No	Recommendation international
SR 150	2004	WHO, 2004	World Health Organization. (2004). Proposed Agenda to Evaluate the Risks and Benefits Associated with Using Needle-Removing Devices Report of an ad hoc WHO meeting , 27 January 2004 ,.	Report	China, India, Balkan countries as examples; Africa too	NA	0	Facility	No	No - but clinical effectiveness estimates are in effect called for	No	No	General	No	Safety	Yes	Unclear	No	No	No	General	No	NA	No	No	No	No	No	No	No	No	No	No	No	No	NA	NA	No	No	No	No	No	No	No
SR 151	2000	WHO, 2000	World Health Organization. (2000). Safe Injection Global Network - Annual Meeting Report.	Report	Nepal	NA	0	Ministry	Yes	No	No	No	General	No	Safety	Disposal	No	No	No	National	General	No	NA	No	No	No	No	No	No	No	No	Yes	Checklist	Unclear	No	NA	NA	No	No	No	No	No	No	No
SR 152	2004	WHO, 2004	World Health Organization (2004) Infection control. 1–2.	Guideline		Yes	1	None	No	No	No	No	General	No	Safety	Yes	No	No	No	No	General	No	No	No	No	No	Yes	General	No	No	No	No	No	No	No	Infection control	Not detailed, no brand	No	No	No	No	No	No	No
SR 153	2003	WHO, 2003	World Health Organization (2003) Procuring Single-use Injection Equipment and Safety Boxes: A practical Guide for Pharmacists, Physicians, Procurement Staff and Programme Managers.	Guideline		Yes	3	Ministry	Yes	No	No	No	General	No	Safety	No	No	No	No	National	General	Unclear: quantification/facility mentioned but not prior	NA	No	No	Yes	Yes	Procurement	No	No	No	Yes	Institutional situation	Unclear	No	Injections and safety boxes	Detailed, no brand	No	No	No	No	No	Yes	No
SR 154	1999	Pruss, 1999	Pruss A, Giroult E, Rushbrook P (1999) Safe management of wastes from health-care activities.	Guideline		Yes	3	Facility and specialist	Yes	No	No	No	General	Specialist	Safety	Yes and corrective by national and disposal	No	NA	No	No	Hospitals	No	Yes	No	Biomedical	No	Yes	Procurement, maintenance and operation, storage	No	No	No	No	No	No	No	Waste management	Detailed, no brand	No	Yes - indicatively for Europe	Specifications to indicate	Indicated	Yes - temperatures, humidity, dust are all indicated, power supply and water, availability of chemical agents	Yes	Facility
SR 155	2003	Vandepitte, 2003	Vandepitte J, Engbaek K, Rohner P, et al. (2003) Basic laboratory procedures in clinical bacteriology. 1–188.	Guideline		Yes	1	Facility	Yes	No	No	No	Specialist (laboratory)	No	Training in procurement	Yes and corrective by national	Guideline	No	No	No	Laboratories	No	Yes	No	No	Yes	No	No	No	No	No	Yes	QA and QC	Institutional	Checklist	Laboratory	Detailed, no brand	No	No	No	Preventive	Yes - ideal conditions	No	No
SR 156	2010	WHO, 2010	World Health Organization (2013) Male Latex Condom : Specification, Prequalification and Guidelines for Procurement.	Guideline		NA	0	Ministry	Yes	No - indirectly done	CE	No	No	No	No	No	No	HIV	Yes	National	General	No	Yes	Yes	No	Yes	Yes	Procurement and storage	Yes	UNFPA, WHO	Yes - prequalified quality suppliers	No	No	No	No	Latex male condoms	Detailed, with brand	No	Yes - indicated for unit/bulk purchase	No	No	Yes - storage	No	No
SR 157	1997	Borras, 1997	Borras C, PAHO, WHO (1997) Organization, Development, Quality Assurance and Radiation Protection in Radiology Services: Imaging and Radiation Therapy.	Guideline	PAHO Region	Yes	3	Ministry	Yes	No - perhaps indirect through cost-efficiency	No	No	General	Staff coverage, national planning	Training	Yes and corrective by national	Guideline	Yes - regional	Yes	No	General	Yes	Yes	No	Specialist	Yes	Yes	Procurement, budget impact	Yes	No	No	Yes	QA and QC	Institutional, national	No	Radiation equipment	Detailed, with and without brand	No	Yes - indicatively	Specifications to indicate	Indicated	Yes - indicated as facility storage, safety and conditions	No	National
SR 158	2011	Palmer, 2011	Palmer, P. E. ., Hanson, G. P., & Honeyman-buck, J. (2011). Diagnostic imaging in the community.	Manual		Yes	1	Facility	Yes	No - but implicit in parts; consideration of all costs +OC, inadequate consideration of effect	Implicit	No	Specialist (radiotherapy)	Failure: no specialist	Training	Yes	No	No	No	No	General	Yes	Yes	No	Specialist	No	Yes	Procurement, budget impact	No	No	No	No	No	No	No	Xray	Detailed, with and without brand	Yes	No	No	Facility design	Yes - facility, temperature, heat, cleaning	No	No
SR 159	2002	CDC, 2002	Department for Health and Human Services at the Centers for Disease Control and Prevention (2002) Guidelines for Appropriate Evaluations of HIV Testing Technologies in Africa.	Guideline		No	0	None	No	No	No	No	General	No	No	No	Guideline	No	No	Facility	General	No	No	No	No	No	Yes	Procurement, budget impact	No	No	No	Yes	QA and QC	Unclear	Unclear	Unclear - mentioned per test - consumables	Detailed, no brand	No	No	No	No	No	No	No
SR 160	1988	ECRI, 1988	ECRI (1988) Equipamiento hospitalario: La adquisicion de insumos y tecnologia.	Article	USA	Yes	2	None	No	Yes	Yes	No	General	Staff coverage	Training	No	Guideline	Yes - unclear	Direct and forecasting	No	General	No	No	No	No	No	Yes	Procurement, maintenance and operation, waste	No	No	No	No	No	No	No	NA	NA	No	No	No	No	No	No	No
SR 161	1999	PAHO, 1999	PAHO, & World Health Organization. (1999). Health technology assessment in Latin America and the Caribbean: Collection of Cases.	Report	PAHO	Yes	8	HTA unit and government	Yes	Yes	Yes	Yes	General	Selection	Training	No	Guideline	Ophtalmic	Yes	International	General	No	Yes	No	Biomedical, clinical	No	Yes	Procurement, maintenance and training	No	No	No	Yes	HTA	National	Yes	Ophtalmic, cancer, diagnostic	NA	No	No	No	No	No	No	No
SR 162	1993	Borras, 1993	Borras C, Stovall J (1993) Design Requirements for Megavoltage X-ray Machines for Cancer Treatment in Developing Countries. 1–51.	Report		Yes	4	None	No	No	No	No	General	No	Device design compensates	Yes	Guideline	Implicit	No	No	General	No	No	No	Unclear	Yes	No	No	No	No	No	No	No	No	No	Megavoltage machine	Detailed, no brand	No	No	Specifications to indicate	Preventive	Yes - minimal operational requirements	No	No
SR 163	2012	WHO, 2012	World Health Organization (2012) Local Production and Technology Transfer to Increase Access to Medical Devices: Addressing the barriers and challenges in low- and middle income countries.	Report	International examples listed	No	0	None	No	Yes	Unclear	No	General	Needs analysis	No	No	Guideline	Yes - unclear	Device design	No	No	No	No	No	Biomedical	Yes	Yes	No	No	No	No	No	No	No	No	NA	NA	No	No	No	No	No	No	No
SR 164	2003	WHO, 2003	World Health Organization (2003) Managing an injection safety policy. World Health Organization	Guideline		Yes	1	Ministry	Yes	Yes	CE	International	General	Training	Safety	Yes and disposal	No	Implicit	No	National	General	No	Yes	No	No	No	Yes	Procurement, maintenance, waste	Yes	National	No	Yes	Processes: performance measures and feedback	Unclear	Yes	A	Not detailed, no brand	No	No	Waste management	Disposal	No	Yes	National
SR 165	2012	WHO, 2012	World Health Organization (2012) Local Production and Technology Transfer to Increase Access to Medical Devices: Addressing the barriers and challenges in low- and middle income countries.	Checklist		No	0	None	No	No	No	No	General	No	No	No	Guideline	No	No	No	Emergency	Yes	Yes	No	No	No	No	No	No	No	No	No	No	No	No	Emergency care	Not detailed, no brand	No	No	No	Indicated, maint. Contract	Yes - water and electricity	No	No
SR 166		WHO	World Health Organization. (n.d.). Health-care waste management • Rapid assessment tool.	Checklist		NA	0	Institution, region, national, international depending on level	No	No	No	No	General	No	Safety	No	No	Burden of disease	No	No	General	No	No	No	No	No	No	No	No	No	No	Yes	Checklist	Unclear	Checklist	Sharps, injections, rapid diagnostics	Detailed, no brand	No	No	No	No	No	Yes	No
SR 167	2007	WHO, 2007	World Health Organization (2007) Monitoring and Evaluation Tool for Emergency and Essential Surgical Care. 1–6.	Checklist		Yes	3	None	No	No	No	No	General	No	Training, maintenance	No	Guideline	No	No	No	Emergency	Yes	Yes	No	No	Unclear	No	No	No	No	No	No	No	No	No	Emergency care	Not detailed, no brand	No	No	No	Indicated, maint. Contract	Yes - water and electricity	No	No
SR 168	2012	WHO, 2012	World Health Organization (2012) Guide to Anaesthetic Infrastructure and Supplies at Various Levels of Health Care Facilities Emergency and Essential Surgical Procedures. 1–2.	Guideline		Yes	4	None	No	No	No	No	General	Training	No	No	Guideline	No	No	No	Hospitals	Yes	No	No	No	No	No	No	No	No	No	No	No	No	No	Anaesthetic supplies for facility types	Not detailed, no brand	No	No	No	No	No	No	No
SR 169	2005	CDC, 2005	Department for Health and Human Services at the Centers for Disease Control and Prevention (2005) Guidelinesfor Assuring the Accuracy and Reliability of HIV rapid testing: applying a quality systems approach. 1–71.	Guideline		No	0	Ministry and regional	No	No	No	No	General	No	Training and safety	Quality control	Guideline	No	No	National	Laboratories	Yes	Yes	No	No	No	No	No	No	No	No	Yes	QA	Institutional, national	QA	HIV testing and ancillary	Detailed, no brand	No	No	No	Indicated	Yes - checking of conditions as well as maintenance	No	National, facility
SR 170	2000	WHO, 2000	World Health Organization. (2000). Guidelines for health care equipment donations.	Guideline		No	0	Facility and ministry	Yes	Yes	CM	Facility	General	Needs analysis	Training	Yes and disposal	No	Yes - regional	Yes	No	General	No	Lack of road infrastructure	No	International expertise	Yes	Yes	Manufacturing, maintenance, transport	No	No	No	Yes	Processes: performance measures and feedback	Donor and beneficiary	No	NA	NA	No	No	No	No	No	No	No
SR 171	1998	WHO, 1998	UNAIDS, & World Health Organization. (1998). The importance of simply/rapid assays in HIV testing. Weekly Epidemiological Record - WHO, 73(42), 321–328.	Recommendation		Yes	4	None	No	No	No	No	General	No	Training	Yes	No	No	No	No	Laboratories	No	Yes	Yes	No	No	Yes	Cost per use	No	No	No	No	No	No	No	HIV testing and ancillary	Not detailed, no brand	No	Yes - cost per test	Training, ambient, facility design	Field testing	Yes - temperature control	No	No
SR 172	2006	WHO, 2006	World Health Organization (2006) Medical devices and equipment in contemporary health care systems and services: Regional Committee for the Eastern Mediterranean. 2–3.	Resolution		No	0	None	No	Yes	Yes	Specialist	No	No	No	No	No	No	No	National	No	No	No	No	International expertise	No	Yes	General	No	No	No	No	No	No	No	NA	NA	No	No	No	No	No	No	No
SR 173	2013	WHO, 2013	World Health Organization (2013) HIV Assays: Operational characteristics.	Recommendation		Yes	4	None	No	No	No	No	General	Specialist	Training	Quality control	No	No	No	Consumption/historical	Laboratories	Yes	Yes	No	No	No	Yes	General	No	No	No	Yes	QA	Institutional, national	Yes	HIV testing and ancillary	Detailed, with brand	No	Yes - costs per test for RDT	No	No	Yes - storage of assays	No	Recommendation: QA
SR 174	2005	WHO, 2005	World Health Organization WHO: Procurement Training Module.	Presentation		No	0	None	No	Yes	Unclear	No	General	No	No	No	No	Yes - unclear	Yes	National	General	No	No	No	Biomedical, HTA	No	Yes	Procurement	No	No	No	Yes	Processes: performance measures and feedback	Unclear	No	NA	NA	No	No	No	No	No	No	Specialized unit
SR 175	2000	WHO, 2000	World Health Organization. (2000). Operational issues in the procurement of essential drugs and medical supplies. In WHO Drug Information: Recommended INN List 44: International Non proprietary names for pharmaceutical substances (p. 66).	Recommendation		No	0	None	No	Yes	CM	No	General	No	Training	No	No	No	No	National	General	No	No	No	No	Yes	Yes	Procurement, maintenance	No	No	No	No	No	No	No	NA	NA	No	No	No	No	No	No	Yes
SR 176	1998	PAHO, 1998	PAHO (1998) Developing Health Technology Assessment in Latin America and The Caribbean.	Recommendation		Yes	1	Ministry	Yes	Yes	Regulation and pre-selection, reimbursement	National	General	Training	Training	Yes and corrective by supplier	Guideline	Burden of disease	Direct and HTA	National	General	No	Yes	No	HTA	Yes	Yes	Procurement, maintenance, consumables and spare parts	No	No	No	Yes	Processes: performance measures and reimbursement	Specialist	No	NA	NA	No	No	No	No	No	No	No
SR 177	1998	UNAIDS, 1998	UNAIDS, UNICEF, UNDP, et al. (1998) HIV-related opportunistic diseases Technical update. 12.	Article		Yes	2	None	No	Yes	CE, CB	No	No	No	No	No	No	HIV	Yes	No	General	No	No	No	No	No	Yes	Procurement, management	No	No	No	No	No	No	No	NA	NA	No	No	No	No	No	No	No
SR 178	2009	UNAIDS, 2009	World Health Organization. (2009). Guidelines for Using HIV Testing Technologies in Surveillance.	Guideline		Yes	2	None	No	Yes	CE	No	General	No	Training	No	No	No	No	National	Laboratories	Yes	Yes	No	No	No	Yes	Procurement, maintenance and operation	No	No	No	Yes	HTA	International agency	Cost and impact	HIV laboratory	Detailed, no brand	No	Price per test and machine	No	No	No	No	No
SR 179	1997	UNAIDS, 1997	UNICEF, UNAIDS, World Health Organization, et al. (1998) HIV testing methods Technical update.	Article		Yes	2	None	No	Yes	Yes	No	General	No	Training	No	No	No	No	No	General	No	No	No	No	Yes	Yes	Procurement, maintenance, training	No	No	No	No	No	No	No	HIV laboratory	Detailed, no brand	No	No	No	No	Yes - temperature in particular	No	No
SR 180	2009	UNAIDS, 2009	UNAIDS. (2009). Guide to produce National AIDS Spending Assessment (NASA).	Article		No	0	None	No	Yes	Unclear	No	General	No	No	No	No	Yes - regional	No	No	General	No	No	No	No	No	Yes	Procurement, maintenance and operation	No	No	No	Yes	HTA	International, national, institutional	Cost	NA	NA	No	No	No	No	No	No	No
SR 181	2005	UNICEF, 2005	UNICEF, UNAIDS, World Health Organization, Medecins Sans Frontieres (2005) Sources and prices of selected medicines and diagnostics for people living with HIV / AIDS.	Article	Brazil	Yes	4	None	No	Yes	Yes	No	No	No	No	No	No	No	No	No	General	No	No	No	No	No	Yes	Costs for procurement of all diagnostics and medicines with batch numbers	No	No	No	No	No	No	No	Diagnostics	Detailed, with brand	No	Yes - procurement	No	No	No	No	No
SR 182		UNDP	UNDP Guidance on the cleanup, temporary or intermediate storage and transport of mercury waste from healthcare facilities. 1–41.	Guideline		No	0	None	No	No	No	No	General	No	No	Yes	No	No	No	No	General	No	Yes	No	No	No	No	No	No	No	No	No	No	No	No	NA	NA	No	No	No	No	No	No	No
SR 183	2010	WHO, 2010	World Health Organization (2010) WHO guidelines on drawing blood : best practices in phlebotomy.	Guideline		Yes	4	Facility and ministry	No	Yes	Yes	No	General	No	Training and safety	Yes	Guideline including devices	No	No	No	General	NA	Yes	No	No	No	Yes	Procurement	No	No	No	No	No	No	No	Injections and blood storage	Not detailed, no brand	No	No	No	Indicated	Yes - temperature in particular	Yes	Facility
SR 184	2008	Anderson, 2008	Anderson, B. O. (2008). National Guideline Clearinghouse | Print : Can Guidelines Addressing Resource Allocation Improve Breast Health Outcome for Low and Middle Inco … Can Guidelines Addressing Resource Allocation Improve Breast Health Outcome for Low and Middle Income Countrie.	Article		No	0	None	No	No	No	No	General	Staff coverage	No	No	Failure: protocols not adapted to LMIC	No	No	No	General	Yes - unclear if adapted to constraints	No	No	No	No	Yes	Procurement	No	No	No	No	No	No	No	NA	NA	No	No	No	No	No	No	No
SR 185	2008	Shyyan, 2008	Shyyan R, Sener SF, Anderson BO, et al. (2008) Guideline implementation for breast healthcare in low- and middle-income countries: diagnosis resource allocation. Cancer 113:2257–68. doi: 10.1002/cncr.23840	Article		Yes	3	None	No	Yes	Implicit	No	General	Staff coverage	Training	No	Guideline	No	No	No	General	Yes	No	No	No	No	Yes	Procurement	No	No	No	No	No	No	No	NA	NA	No	No	No	No	No	No	No
SR 186	2008	Yip, 2008	Yip C-H, Smith R a, Anderson BO, et al. (2008) Guideline implementation for breast healthcare in low- and middle-income countries: early detection resource allocation. Cancer 113:2244–56. doi: 10.1002/cncr.23842	Article		Yes	2	None	No	No	No	No	General	Staff coverage	Training	No	Guideline	No	No	No	General	Yes	No	No	No	No	Yes	Procurement	No	No	No	No	No	No	No	NA	NA	No	No	No	No	No	No	No
SR 187	2008	Eniu, 2008	Eniu A, Carlson RW, El Saghir NS, et al. (2008) Guideline implementation for breast healthcare in low- and middle-income countries: treatment resource allocation. Cancer 113:2269–8doi: 10.1002/cncr.23843	Article		Yes	3	None	No	No	No	No	General	Staff coverage	Training	No	Guideline	No	No	No	General	Yes	No	No	No	No	Yes	Procurement	No	No	No	No	No	No	No	NA	NA	No	No	No	No	No	No	No
SR 188	2008	Harford, 2008	Harford J, Azavedo E, Fischietto M (2008) Guideline implementation for breast healthcare in low- and middle-income countries: breast healthcare program resource allocation. Cancer 113:2282–96. doi: 10.1002/cncr.23841	Article		Yes	3	None	No	No	No	No	General	Staff coverage	Training	Yes	Guideline	No	No	National	General	Yes	No	No	No	No	Yes	Procurement, maintenance and operation	No	No	No	Yes	Current record suggests the use of proxy indicators on all fronts: from sensitisation campaigns to equipment purchases	Unclear	Cost and impact	NA	NA	No	No	No	No	No	No	No
SR 189	2008	Anderson, 2008 -2	Anderson BO, Yip C-H, Smith R a, et al. (2008) Guideline implementation for breast healthcare in low-income and middle-income countries: overview of the Breast Health Global Initiative Global Summit 2007. Cancer 113:2221–43. doi: 10.1002/cncr.23844	Article		Yes	2	None	No	Yes	Yes	No	General	Staff coverage	Training	Yes	Guideline	No	No	No	General	Yes	No	No	No	No	Yes	Procurement, maintenance and operation	No	No	No	Yes	QA and QC	Unclear	Level of care indicators	NA	NA	No	No	No	No	No	No	No
SR 190	2005	JHPIEGO, 2005	JHPIEGO (2005) Cervical cancer prevention in low-resource settings. Int J Gynaecol Obstet 90:86–7.	Article	Guyana, Philippines, Thailand, Tanzania, Indonesia, Mozambique	No	0	None	No	No	No	No	General	No	Training	Yes	No	Cancer	Yes	No	General	No	No	No	No	No	No	No	No	No	No	No	No	No	No	NA	NA	No	No	No	No	No	No	Yes
SR 191	2011	WHO, 2011	World Health Organization (2011) WHO guidelines: Use of cryotherapy for cervical intraepithelial neoplasia.	Recommendation		Yes	8	None	No	Yes	Yes	Unclear	General	No	Training	No	Guideline	No	No	No	General	No	Yes	No	International expertise	No	Yes	Procurement, operationalising	No	No	No	Yes	HTA	Unclear	Cost and impact	NA	NA	No	No	No	No	No	No	No
SR 192	2012	Chao, 2012	Chao TE, Burdic M, Ganjawalla K, et al. (2012) Survey of surgery and anesthesia infrastructure in Ethiopia. World J Surg 36:2545–53. doi: 10.1007/s00268-012-1729-3	Article	Ethiopia	No	0	None	No	No	No	No	General	No	Training	No	No	No	No	No	General	No	Yes	No	No	No	No	No	No	No	No	No	No	No	No	NA	NA	No	No	No	No	No	No	No
SR 193	2011	Haglund, 2011	Haglund MM, Kiryabwire J, Parker S, et al. (2011) Surgical capacity building in Uganda through twinning, technology, and training camps. World J Surg 35:1175–82. doi: 10.1007/s00268-011-1080-0	Article	Uganda	Unclear	-1	None	No	No	No	No	General	No	Training	No	No	No	No	No	General	Yes	Yes	Unclear	Biomedical	No	Yes	Procurement	No	No	No	No	No	No	No	Surgery	Not detailed, no brand	No	No	No	No	No	No	No
SR 194	2012	Lebrun, 2012	Lebrun DG, Saavedra-Pozo I, Agreda-Flores F, et al. (2012) Surgical and anesthesia capacity in Bolivian public hospitals: results from a national hospital survey. World J Surg 36:2559–66. doi: 10.1007/s00268-012-1722-x	Article	Bolivia	No	0	None	No	No	No	No	General	No	Training	No	No	No	No	No	General	No	No	No	No	No	Yes	Procurement	No	No	No	Yes	HTA	Unclear	Checklist	NA	NA	No	No	No	No	No	No	No
SR 195	2007	International Union Against Tuberculosis and Lung Disease, 2007	International Union Against Tuberculosis and Lung Disease (2007) Priorities for Tuberculosis Bacteriology Services in Low-Income Countries.	Guideline		Yes	3	Procurement unit	Budget constraint	No	No	No	General	No	Training	Yes	No	No	No	No	Laboratories	Yes	Yes	No	No	No	Yes	Procurement, maintenance, consumables and spare parts	No	No	No	Yes	QA	National	QA	TB	Not detailed, no brand	No	No	No	No	No	No	No
SR 196	2013	Lebrun, 2013	Lebrun DG, Dhar D, Sarkar MIH, et al. (2013) Measuring global surgical disparities: a survey of surgical and anesthesia infrastructure in Bangladesh. World J Surg 37:24–3doi: 10.1007/s00268-012-1806-7	Article	Bangladesh	No	0	Facility and ministry	Yes	No	No	No	General	No	Training	Yes	No	No	No	No	General	No	Yes	No	No	No	Yes	Procurement	No	No	No	No	No	No	No	Surgery	Not detailed, no brand	No	No	No	No	No	No	No
SR 197	2008	International Union Against Tuberculosis and Lung Disease, 2008	International Union Against Tuberculosis and Lung Disease (2008) Management of Asthma: A guide to the essentials of good cliical practice.	Guideline		Yes	3	Facility and specialist	No	No	No	No	General	Specialist	Training	Yes	Guideline	No	No	No	General	Yes	No	No	No	No	No	No	No	No	No	Yes	National planning	National	No	Asthma	Not detailed, no brand	No	No	No	No	No	No	National
SR 198	2005	Teerawattananon, 2005	Teerawattananon Y, Mugford M (2005) Is it worth offering a routine laparoscopic cholecystectomy in developing countries? A Thailand case study. Cost Eff Resour Alloc 3:10. doi: 10.1186/1478-7547-3-10	Article	Thailand	No	0	None	No	Yes	CE, reimbursement	National	General	No	No	No	Guideline	No	No	No	General	No	No	No	HTA	No	Yes	Procurement, operationalising and management	No	No	No	Yes	TBD	National	Cost and impact	NA	NA	No	No	No	No	No	No	No
SR 199	2005	Goldie, 2005	Goldie SJ, Gaffikin L, Goldhaber-Fiebert JD, et al. (2005) Cost-effectiveness of cervical-cancer screening in five developing countries. N Engl J Med 353:2158–68. doi: 10.1056/NEJMsa044278	Article	India, Kenya, Peru, South Africa, and Thailand	No	0	None	No	Yes	Ce	No	General	No	No	No	Guideline	No	No	No	General	No	No	No	Specialist	No	Yes	Management	No	No	No	Yes	TBD	International agency	Cost and impact	NA	NA	No	No	No	No	No	No	No
SR 200	2012	Linden, 2012	Linden AF, Sekidde FS, Galukande M, et al. (2012) Challenges of surgery in developing countries: a survey of surgical and anesthesia capacity in Uganda’s public hospitals. World J Surg 36:1056–65. doi: 10.1007/s00268-012-1482-7	Article	Uganda	No	0	None	No	No	No	No	General	No	Failure: no training	No	No	No	No	No	General	No	No	No	No	No	No	No	No	No	No	No	No	No	No	NA	NA	No	No	No	No	No	No	No
SR 201	2012	Petroze, 2012	Petroze RT, Nzayisenga a, Rusanganwa V, et al. (2012) Comprehensive national analysis of emergency and essential surgical capacity in Rwanda. Br J Surg 99:436–43. doi: 10.1002/bjs.7816	Article	Rwanda	No	0	None	No	No	No	No	General	No	Failure: no training	No	No	No	No	No	General	Unclear: some not appropriate	Yes	No	No	No	No	No	No	No	No	No	No	No	No	NA	NA	No	No	No	No	No	No	No
SR 202	2011	Basnet, 2011	Basnet S, Adhikari N, Koirala J (2011) Challenges in setting up pediatric and neonatal intensive care units in a resource-limited country. Pediatrics 128:e986–92. doi: 10.1542/peds.2010-3657	Article	Nepal	Yes	1	Facility	Budget constraint	No	No	No	General	No	Failure: no training	No	No	Intensive care	Yes	No	General	No	Yes	No	No	No	Yes	Procurement, maintenance, consumables and spare parts	No	No	No	No	No	No	No	Intensive care	Not detailed, no brand	No	No	No	No	No	No	No
SR 203	2013	Senga, 2013	Senga J, Rusingiza E, Mucumbitsi J, et al. (2013) Catheter interventions in congenital heart disease without regular catheterization laboratory equipment: the chain of hope experience in Rwanda. Pediatr Cardiol 34:39–45. doi: 10.1007/s00246-012-0378-5	Article	Rwanda	No	0	None	No	No	No	No	General	No	Training	No	No	No	No	No	General	No	Yes	No	No	No	Yes	Procurement, maintenance, consumables and spare parts	No	No	No	Yes	No	Unclear	No	Surgery	Detailed, with brand	No	No	No	No	No	No	No
SR 204	2007	Hodges, 2007	Hodges SC, Mijumbi C, Okello M, et al. (2007) Anaesthesia services in developing countries: defining the problems. Anaesthesia 62:4–1doi: 10.1111/j.1365-2044.2006.04907.x	Article	Uganda, Malawi, Zambia	Yes	4	None	No	No	No	No	General	No	Failure: no equipment	No	No	No	No	No	General	Yes	Yes	No	No	No	Yes	Procurement, maintenance, consumables and spare parts	No	No	No	Yes	TBD	Unclear	Equipment life cycle, staff, case load, referral	Anaesthetic supplies for facility types	Not detailed, no brand	No	No	No	No	No	No	No
SR 205	2013	UNFPA, 2013	UNFPA (2014) Frequently purchased medical devices. 1.	Website		No	0	None	No	No	No	No	No	No	No	No	No	No	No	No	No	No	No	No	No	No	No	No	No	No	No	No	No	No	No	Furniture, consumables, laboratory, sterilizable	Not detailed, no brand	No	No	No	No	No	No	No
SR 206	2011	UNFPA, 2011	UNFPA (2011) Post-shipment testing of male condoms. 1–4.	Article		Yes	4	Ministry	No	No	No	No	No	No	No	No	No	No	No	National	No	No	No	No	No	Yes	No	No	No	No	No	No	No	No	No	Male condom	Not detailed, no brand	No	No	No	No	No	No	Recommendation: QA
SR 207	2010	UNFPA, 2010	WHO, UNFPA, UNAIDS, FHI (2010) The TCu380A Intrauterine Contraceptive Device (IUD): Specification, Prequalification and Guidelines for Procurement.	Guideline		Yes	4	None	No	Yes	CE	No	General	No	Training	No	No	No	No	Bulk	General	No	No	No	International expertise	No	No	No	No	No	No	Yes	QA	Institutional, national	QA	IUD	Detailed, with brand	No	No	No	No	No	No	No
SR 208	2008	UNFPA, 2008	UNFPA (2008) Inter-Agency Reproductive Health Kits for Crisis Situations.	Manual		Yes	1	None	No	No	No	No	General	Needs analysis	Training	Yes	No	Yes	Staff to undertake in emergency situation and establish RH priorities	No	General	No	Yes	No	No	No	Yes	Procurement	No	No	No	Yes	QA	Institutional	QA of procurement and equipment lifecycle	Reproductive health	Detailed, no brand	Yes	Yes - cost of kit	Specifications to indicate	Indicated	Yes - within kit if needed	Yes	No
SR 209	2008	UNFPA, 2008	UNFPA. (2008). Procurement Plan 2008 - UNFPA.	Spreadsheet	International examples listed	Unclear	0	None	No	NA	No	No	No	No	No	No	No	No	No	No	No	No	No	No	NA	Unclear	Yes	Procurement	No	No	No	No	No	No	No	All types	Detailed, no brand	No	Yes - unit and total prices	No	No	No	No	No
SR 210	2010	Ahmed, 2010- 1	Ahmed KU (2010) RH Commodities Management: New Evidence and Strategies for Prevention of Cervical Cancer.	Presentation		Unclear	9	None	No	No	No	No	No	No	No	No	No	No	No	No	General	No	No	No	No	No	No	No	No	No	No	No	No	No	No	NA	NA	No	No	No	No	No	No	No
SR 211	2010	Ahmed, 2010- 2	Ahmed KU (2010) Procurement of RH Commodities: Meeting on Post-abortion Care. Meet. Post-abortion Care	Presentation	African countries	Unclear	9	None	No	No	No	No	No	No	No	No	No	No	No	No	No	No	No	No	No	No	No	No	No	No	No	No	No	No	No	NA	NA	No	No	No	No	No	No	No
SR 212	2003	UNFPA, 2003	UNFPA (2003) Essential drugs and other commodities for reproductive health services.	Manual		Yes	2	None	No	No	No	No	No	No	No	No	No	No	No	No	General	No	No	No	No	No	No	No	No	No	No	No	No	No	No	Reproductive health	Detailed, no brand	No	No	No	No	No	No	No
SR 213		UNFPA (n.d.)	UNFPA. (n.d.). Access RH product catalogue. Retrieved from https://www.myaccessrh.org/products	Spreadsheet		No	0	None	No	No	No	No	No	No	No	No	No	No	No	No	No	No	No	No	No	No	Yes	Procurement	No	No	No	No	No	No	No	Reproductive health and ancillary facility equipment	Detailed, no brand	No	Yes - procurement	No	Indicated	No	No	No
SR 214	2005	UNFPA, 2005	UNFPA, UNICEF, WHO, & Zimbabwe Ministry of Health. (2005). Assessment of Maternal and Neonatal Health Services in Zimbabwe.	Article	Zimbabwe	No	0	None	No	No	No	No	General	No	Training	No	No	Yes	No	No	General	No	No	No	No	No	No	No	No	No	No	No	No	No	No	Reproductive health	Not detailed, no brand	No	No	No	No	No	No	No
SR 215	2012	UNFPA, 2012	UNFPA (2012) The Global Programme to Enhance Reproductive Health Commodity Security.	Manual	African countries	Yes	9	None	No	No	No	No	General	No	Training	No	No	No	No	No	General	No	No	No	No	No	No	No	No	No	No	Yes	TBD	Unclear	Interviews	NA	NA	No	No	No	No	No	No	No
SR 216	1999	UNFPA, 1999	UNFPA. (1999). The Role of the Logistics Manager in Contraceptive Procurement : A Checklist of Essential Actions.	Guideline		No	0	Ministry and regional	Yes	No	No	No	No	No	No	No	No	Yes - unclear	Direct and forecasting	No	General	No	No	No	Procurement	Yes	Yes	Procurement, maintenance and operation	No	No	No	No	No	No	No	NA	NA	No	No	No	No	No	No	No
SR 217	2010	UNFPA, 2010	UNFPA (2010) Donor Support for Contraceptives and Condoms for Family Planning and STI / HIV Prevention 2010.	Article		Yes	8	None	No	No	No	No	General	No	No	No	No	No	No	Donor	General	No	No	No	No	No	Yes	Procurement, transport	No	No	No	No	No	No	No	NA	NA	No	No	No	No	No	No	No
SR 218	2005	WHO, 2005	World Health Organization (2005) Guidelines for Essential Trauma Care. doi: 10.1097/00024382-200501000-00016	Guideline		Yes	1	Facility and ministry	Yes	No	No	No	General	No	Training	Yes	Guideline	Yes - unclear	Yes	No	General	Yes	Yes	Yes	No	No	Yes	Procurement, maintenance, consumables and spare parts	No	No	No	Yes	Institutional situation	National	No	Trauma care	Not detailed, no brand	No	No	No	No	No	No	No
SR 219	1988	WHO, 1988	World Health Organization (1988) Guidelines for country situation analysis of management, maintenance and repair of health care equipment. 35.	Guideline		No	0	None	No	No	No	No	No	No	No	No	No	Yes - unclear	Yes	No	General	No	No	No	No	No	No	No	No	No	No	Yes	Processes: performance measures	International agency	Checklist	NA	NA	No	No	No	No	No	No	No
SR 220	1986	WHO, 1986	World Health Organization (1986) Interregional meeting on the maintenance and repair of health care equipment. 128.	Article	International examples listed	No	0	None	No	Yes	CE	No	General	No	Training	Yes	No	No	No	National	General	No	Yes	No	Biomedical	Yes	Yes	Procurement, maintenance and operation	No	No	No	Yes	TBD	Institutional	Equipment life cycle	NA	NA	No	No	No	No	No	No	No
SR 221	1987	WHO, 1987	World Health Organization (1987) Global Action Plan on Management, Maintenance and Repair of Health Care Equipment. 34.	Guideline		Unclear	9	Ministry	Yes	Yes	CE	No	General	Needs analysis	Training, maintenance	Yes	No	Yes - unclear	Yes	National	General	No	No	No	Biomedical	Yes	Yes	Procurement, maintenance and operation	No	No	No	No	No	No	No	NA	NA	No	No	No	No	No	No	No
SR 222	2002	Mavalankar, 2002	Mavalankar D, Abreu E (2002) Concepts and techniques for planning and implementing a program for renovation of an emergency obstetric care facility. Int J Gynaecol Obstet 78:263–73; discussion 273.	Article		Unclear	2	None	No	No	No	No	General	No	No	No	No	Yes - unclear	Yes	No	No	No	No	No	Specialist	No	Yes	Procurement, maintenance and operation	No	No	No	No	No	No	No	NA	NA	No	No	No	No	No	No	No
SR 223	2011	WHO, 2011	World Health Organization (2011) The clinical use of oxygen in hospitals with limited resources.	Guideline		Yes	1	None	No	No	No	No	General	No	Training	No	Guideline	No	No	No	General	No	No	No	No	Yes	No	No	No	No	No	No	No	No	No	Oxygen supply	Detailed, no brand	No	No	No	No	No	No	No
SR 224	1992	Free, 1992	Free MJ (1992) Health technologies for the developing world: Addressing the Unmet Needs. Int J Technol Assess Health Care 8:623–634.	Article		Yes	4	None	No	Yes	Yes	No	General	Design	Device design compensates	No	No	Yes - unclear	Yes	No	No	No	No	No	No	No	Yes	Procurement, maintenance	No	No	No	No	No	No	No	NA	NA	No	No	No	No	No	No	No
SR 225	2006	UN, 2006	United Nations (2006) UN Procurement Practitioner’s Handbook.	Manual		Yes	1	Facility and ministry	Yes	Yes	CE	No	No	No	No	No	No	Yes - unclear	Yes	No	No	No	No	No	No	Yes	Yes	Procurement, maintenance	No	No	No	No	No	No	No	NA	NA	No	No	No	No	No	No	No
SR 226	2005	Temple-Bird, 2005 -1	Caroline Temple-Bird, Manjit Kaur, Andreas Lenel WK (2005) How to Manage series for healthcare technology: Guide 1 How to organize a system of healthcare technology management.	Manual		Unclear	8	Facility and ministry	Yes	No	No	National	General	Needs analysis	Training	Yes	Guideline	Yes - unclear	Yes	No	General	TBD	Devices to compensate	No	Biomedical	Yes	Yes	Procurement, maintenance, quality assurance etc, as well as relating to standardization	No	No	No	Yes	TBD	National	QA of procurement and equipment lifecycle	NA	NA	No	No	No	No	No	No	National, facility
SR 227	2005	Temple-Bird, 2005 -2	Caroline Temple-Bird, Manjit Kaur, Andreas Lenel WK (2005) How to Manage series for healthcare technology: Guide 2 How to Plan and Budget for Your Healthcare Technology.	Manual		Yes	8	Facility and ministry	Yes	No	No	No	General	Needs analysis	Training	Yes	Guideline	Yes - unclear	Yes	No	General	TBD	Devices to compensate	No	Biomedical	Yes	Yes	Procurement, maintenance, quality assurance etc, as well as relating to standardization	No	No	No	Yes	TBD	National	QA of procurement and equipment lifecycle	NA	NA	No	No	No	No	No	No	National, facility
SR 228	2005	Temple-Bird, 2005 -3	Caroline Temple-Bird, Manjit Kaur, Andreas Lenel WK, Fagerli T (2005) How to Manage series for healthcare technology: Guide 3 How to Procure and Commission Your Healthcare Technology.	Manual		NA	0	Facility and ministry	Yes	No	No	No	General	Needs analysis	Training	Yes	Guideline	Yes - unclear	Yes	National only for basic devices	General	TBD	Devices to compensate	No	Biomedical	Yes	Yes	Procurement, maintenance, quality assurance etc, as well as relating to standardization	No	No	No	Yes	TBD	National	QA of procurement and equipment lifecycle	NA	NA	No	No	No	No	No	No	National, facility
SR 229	2005	Temple-Bird, 2005 -4	Caroline Temple-Bird, Manjit Kaur, Andreas Lenel WK (2005) How to Manage series for healthcare technology; Guide 4 How to Operate Your Healthcare Technology Effectively and Safely.	Manual		NA	0	Facility and ministry	Yes	No	No	No	General	Needs analysis	Training	Yes	Guideline	Yes - unclear	Yes	No	General	TBD	Devices to compensate	No	Biomedical	Yes	Yes	Procurement, maintenance, quality assurance etc, as well as relating to standardization	No	No	No	Yes	TBD	National	QA of procurement and equipment lifecycle	NA	NA	No	No	No	No	No	No	National, facility
SR 230	2005	Temple-Bird, 2005 -5	Temple-Bird C, Kaur M, Lenel A, Kawohl W (2005) How to Manage series for healthcare technology: Guide 5 How to Organize the Maintenance of Your Healthcare Technology. TALC	Manual		NA	0	Facility and ministry	Yes	No	No	No	General	Needs analysis	Training	Yes	Guideline	Yes - unclear	Yes	No	General	TBD	Devices to compensate	No	Biomedical	Yes	Yes	Procurement, maintenance, quality assurance etc, as well as relating to standardization	No	No	No	Yes	TBD	National	QA of procurement and equipment lifecycle	NA	NA	No	No	No	No	No	No	National, facility
SR 231	2005	Temple-Bird, 2005 -6	Caroline Temple-Bird, Manjit Kaur, Andreas Lenel WK (2005) How to Manage series for healthcare technology: Guide 6 How to Manage the Finances of Your Healthcare Technology Management Teams.	Manual		NA	0	Facility and ministry	Yes	No	No	No	General	Needs analysis	Training	Yes	Guideline	Yes - unclear	Yes	No	General	TBD	Devices to compensate	No	Biomedical	Yes	Yes	Procurement, maintenance, quality assurance etc, as well as relating to standardization	No	No	No	Yes	TBD	National	QA of procurement and equipment lifecycle	NA	NA	No	No	No	No	No	No	National, facility
SR 232	2011	UNODC, 2011	UNODC (2011) Staff skill requirements and equipment recommendations for forensic science laboratories.	Manual		Yes	1	None	No	No	No	No	No	No	No	No	No	No	No	No	No	No	No	No	No	No	No	No	No	No	No	No	No	No	No	NA	NA	No	No	No	No	No	No	National, facility
SR 233	2007	Gatrad, 2007	Gatrad a R, Gatrad S, Gatrad a (2007) Equipment donation to developing countries. Anaesthesia 62 Suppl 1:90–5. doi: 10.1111/j.1365-2044.2007.05309.x	Article		No	0	None	No	No	No	No	General	Arrange for donation	No	No	No	Yes - unclear	Yes	No	General	No	No	No	No	Yes	Yes	Procurement, transport	No	No	No	No	No	No	No	NA	NA	No	No	No	No	No	No	No
SR 234	2009	Ismail, 2009	Ismail AR (2009) Towards Appropriate Selection and Procurement of Medical Devices : A Proposed Model for Health Care Planners. 93–96.	Article		Yes	5	None	No	No	No	No	No	No	No	No	Guideline including devices	Yes - unclear	Yes	No	General	Yes	No	No	No	No	Yes	Procurement	No	No	No	No	No	No	No	NA	NA	No	No	No	No	No	No	No
SR 235	2012	Griffin, 2012	Griffin a. D, Chambers G, Wilsdon T (2012) PMD49 Do HTA Requirements and Procurement Incentives in Medical Devices Need Re-Aligning? Value Heal 15:A70–A7doi: 10.1016/j.jval.2012.03.389	Article		No	0	None	No	Yes	No	No	No	No	No	No	No	No	No	No	No	No	No	No	No	No	Yes	Procurement	No	No	No	No	No	No	No	NA	NA	No	No	No	No	No	No	No
SR 236	2013	CIDA, 2013	CIDA. (2013). Project profile: Rural Medical Equipment and Contraceptives. Retrieved from http://www.acdi-cida.gc.ca/cidaweb/cpo.nsf/vWebCSAZEn/7E7D7B8A3770F6C8852573AF003C9F3F#h2results	Bulletin		No	0	None	No	No	No	No	No	No	No	No	No	No	No	Donor	Remote	No	No	Yes	No	No	Yes	Procurement	No	No	No	No	No	No	No	Contraceptvies	Not detailed, no brand	No	No	No	No	No	No	No
SR 237	2001	Echo International Health Services, 2001	ECHO International Health Services (2001) Basic Maintenance of Medical and Laboratory Equipment.	Report	Gambia	No	0	Unclear	No	No	No	No	No	No	No	No	No	No	No	No	General	No	Yes	No	No	No	No	No	No	No	No	No	No	No	No	Diverse	Detailed, no brand	No	No	No	Tech support	Yes - temperature	No	Yes
SR 238	2006	Dunser, 2006	Dünser M, Baelani I, Ganbold L (2006) The specialty of anesthesia outside Western medicine with special consideration of personal experience in the Democratic Republic of the Congo and Mongolia. Anaesthesist 55:118–32. doi: 10.1007/s00101-006-0979-6	Article	Mongolia, Tansania, DRC,	No	0	None	No	No	No	No	Specialist (anesthesia)	No	Training	No	No	No	No	No	Hospitals	No	Yes	No	No	No	Yes	Procurement, maintenance and operation	No	No	No	Yes	Processes: performance measures and feedback	No	Personal experience	Anaesthetic supplies for facility types	Not detailed, no brand	No	No	No	No	No	No	No
SR 239	2009	Gutierrez, 2009	Gutierrez, M. (2009). Health technology management in a developing country like the Phillippines. In World Congress on Medical Physics and Biomedical Engineering (pp. 77–80).	Article		No	0	Facility	Yes	No	No	No	No	No	No	No	No	No	No	No	Hospitals	No	Yes	No	Biomedical	Yes	Yes	Procurement, maintenance	No	No	No	No	No	No	No	NA	NA	No	No	No	No	No	No	Specialized unit
SR 240	2009	Tuleimat, 2009	Tuleimat MS (2009) Forgotten Costs : – The Dilemma of Medical Equipment Economy in Developing Countries. 327–329.	Article		No	0	Facility and ministry	Yes	No	No	No	No	No	No	No	No	No	No	Donor	No	No	No	No	No	No	Yes	Procurement, maintenance and operation	No	No	No	Yes	TBD	No	Personal experience	NA	NA	No	No	No	No	No	No	No
SR 241	2005	Martin 2005	Martin R, Hearn TL, Ridderhof JC, Demby A (2005) Implementation of a quality systems approach for laboratory practice in resource-constrained countries. AIDS 19 Suppl 2:S59–65.	Article		No	0	Ministry and specialist unit	Yes	No	No	No	Laboratory	Failure: no role	Training, maintenance, QM	Yes	Patient journey	Yes - unclear	Failure: misalignment	Failure: international/national misalignment and short term	Laboratories	No	Yes	No	International and specialist, biomedical	No	Yes	Procurement, life-cycle	Yes	National	Testing for HIV	Yes	QA, SOPs, process evaluations	Specialist unit	Interview, accuracy control, field test	Laboratory	Not detailed, no brand	No	No	Specialist and field test	Indicated, corrective for specialist	Yes	No	Yes
SR 242	2010	Thomas, 2010	Thomas J (2011) Role of cytopathology in cancer control in low-resource settings: sub-Saharan Africa’s perspective. Int Health 3:3–6. doi: 10.1016/j.inhe.2010.09.002	Article		Yes	1	No	No	Yes	CE	No	General	No	Training	No	Guideline	No	No	National	General	No	Yes	No	No	No	Yes	Procurement, maintenance	Yes	Unclear	Failure: technology achieves no impact	No				Diagnostic	Not detailed, no brand	No	No	No	No	No	No	Yes
SR 243	2009	Moran, 2009	Moran V (2009) Health technology assessment in Europe: The Challenges of Communicating and Applying Lessons Learned from High Income Countries to Middle-Income Countries.	Presentation	Lists European countries/WB classification	No	0	Ministry	Yes	Yes	CE	Specialist	No	No	No	No	No	Yes - direct determination	Determines HTA	No	No	No	No	No	HTA	No	Yes	Procurement, operating	No	No	No	No				NA	NA	No	No	No	NA	No	No	No
SR 244	1998	Wasunna, 1998	Wasunna AE, Wyper DY (1998) Technology for health in the future. World Heal Stat Q 33.	Article		Yes	2	National	Yes	Yes	CE	Specialist	General	Unclear: consultation	Training	No	No	Yes - unclear	Yes	Consensus	General	TBD	Yes	No	Biomedical engineer, HTA, planner	Yes	Yes	Procurement, operating, maintenance, disposal	No	No	No	No				NA	NA	No	No	No	NA	No	No	Yes
SR 245	2008	Manian, 2008	Manian BS (2008) Affordable diagnostics--changing the paradigm in India. Cytometry B Clin Cytom 74 Suppl 1:S117–22. doi: 10.1002/cyto.b.20402	Article	India	No	0	Facilities	Yes	No - indirectly done	CE	No	General	No	Training	No	Guideline	Yes - unclear	Yes	No	General	No	Design to compensate	Yes	No	Yes	Yes	Procurement, operating, maintenance, disposal	No	No	No	No				Diagnostic	Not detailed, with brand	No	No	No	No	Yes	No	No
SR 246	2000	Woodle, 2000	Woodle D (2000) Vaccine procurement and self-sufficiency in developing countries. Health Policy Plan 15:121–9.	Article	Newly independent states of the Soviet Union, SSA	No	0	International and national	Yes	No - indirectly done	Value for price	No	General	No	No	No	No	Yes - direct determination	Yes	National and international	General	No	Yes	No	International expertise	Yes	Yes	Procurement	No	No	No	No				Vaccines	Not detailed, no brands	No	No	No	No	No	No	Yes
SR 247	1993	Free, 1993	Free MJ, Green J, Morrow MM (1993) Health technologies for the developing world. Promoting self-reliance through improving local procurement and manufacturing capabilities. Int J Technol Assess Health Care 9:380–96.	Article		Yes	2	National and ministry	Yes	Yes	CE	Specialist	No	No	No	No	No	Yes - direct determination	Yes	National and international	General	No	Yes	No	Specialist	Yes	Yes	Procurement, advice, management, processes	Yes	UNICEF	Yes - regulated, uninterrupted supply, prequalified	No				NA	NA	No	No	No	NA	No	No	Yes
SR 248	2012	Lucia, 2012	Lúcia V, Button N, Jorge E, Oliveira V (2012) Artigo Original Uma estratégia de desenvolvimento para o sistema nacional de inovação de produtos médicos. Brazilian J Biomed Eng 28:124–139.	Article	Brazil	No	0	National and regional	Yes	No - indirectly done	CE	No	No	No	No	No	No	Yes - direct determination	Yes	Manufacturing	General	No	No	No	Biomedical, HTA	Yes	Yes	Procurement and manufacturing	No	No	No	No				NA	NA	No	No	No	NA	No	No	No
SR 249	2007	Withanachchi, 2007	Withanachchi N, Uchida Y, Nanayakkara S, et al. (2007) Resource allocation in public hospitals: is it effective? Health Policy 80:308–13. doi: 10.1016/j.healthpol.2006.03.014	Article	Sri Lanka	No	0	National and facilities	No	Yes	Failure: cannot be determined	Specialist	General	No	Training	No	No	No	No	Failure: equipment in favour of staff	Hospitals, tertiary	No	No	No	No	No	Yes	Training	No	No	No	No				NA	NA	No	No	No	NA	No	No	No
SR 250	1992	Gibbs, 1992	Gibbs WN, Britten AF. (1992) Guidelines for the organization of a blood transfusion service. World Health Organization	Manual		Yes	4	National and specialist	No	No	No	No	General	No	Training	Yes	SOP	Blood transfusion	Quantification	National	Laboratories	Listed	No	No	No	No	No	No	No	No	No	No				Blood transfusion and supply	Not detailed, no brands	Yes: ICU beds x 5-10	No	No	No	No	Yes	No
